# Supplementary material for: Cryptosporidium parvum infection alters the intestinal mucosa transcriptome in neonatal calves: implications for immune function
Source: Front Immunol. 2024 Jan 22;15:1351427. doi: 10.3389/fimmu.2024.1351427 (PMC10839036; doi:10.3389/fimmu.2024.1351427)
Supplement: Supplementary file 1 [file Table_1.xlsx]

## Sheet: supplementary S1
Ensembl Gene ID	description	Type	Species	Chr	Position (Mbp)
ENSBTAG00000017305	None	IG_C_gene	Cow	17	71.1311
ENSBTAG00000052575	None	lncRNA	Cow	1	22.0938
ENSBTAG00000050173	None	lncRNA	Cow	1	53.902
ENSBTAG00000048794	None	lncRNA	Cow	1	69.3541
ENSBTAG00000048701	None	lncRNA	Cow	1	141.364
ENSBTAG00000052583	None	lncRNA	Cow	1	153.834
ENSBTAG00000048736	None	lncRNA	Cow	1	157.828
ENSBTAG00000054442	None	lncRNA	Cow	2	48.0078
ENSBTAG00000054879	None	lncRNA	Cow	2	94.4221
ENSBTAG00000053516	None	lncRNA	Cow	2	118.718
ENSBTAG00000051649	None	lncRNA	Cow	2	126.143
ENSBTAG00000051814	None	lncRNA	Cow	2	126.145
ENSBTAG00000052866	None	lncRNA	Cow	3	13.0484
ENSBTAG00000050921	None	lncRNA	Cow	3	13.3526
ENSBTAG00000049257	None	lncRNA	Cow	3	13.4305
ENSBTAG00000049942	None	lncRNA	Cow	3	13.5001
ENSBTAG00000053563	None	lncRNA	Cow	3	13.5227
ENSBTAG00000050968	None	lncRNA	Cow	3	14.7643
ENSBTAG00000053867	None	lncRNA	Cow	3	14.7731
ENSBTAG00000015363	CDC42 small effector 1 [Source:VGNC Symbol;Acc:VGNC:27077]	lncRNA	Cow	3	19.7265
ENSBTAG00000048959	None	lncRNA	Cow	3	53.9076
ENSBTAG00000053371	None	lncRNA	Cow	3	58.0168
ENSBTAG00000054697	None	lncRNA	Cow	3	93.196			Figure S1) A Heatmap correlation between calves’ jejunal mucosa proteins (proteomics-based, X-axis) and transcripts (Y-axis).
ENSBTAG00000049296	None	lncRNA	Cow	3	104.109			Correlations are assessed using Partial Least Squares (PLS) regression, a multivariate methodology that models multiple outcome variables on two matrices of data X and Y (mixOmics package in R).
ENSBTAG00000053153	None	lncRNA	Cow	3	114.11			Red and blue indicate positive and negative correlations, respectively.
ENSBTAG00000052151	None	lncRNA	Cow	3	117.541
ENSBTAG00000053922	None	lncRNA	Cow	4	19.1602
ENSBTAG00000050348	None	lncRNA	Cow	4	49.7997
ENSBTAG00000051506	None	lncRNA	Cow	4	55.2921
ENSBTAG00000054524	None	lncRNA	Cow	4	78.3455
ENSBTAG00000052759	None	lncRNA	Cow	4	85.3746
ENSBTAG00000052204	None	lncRNA	Cow	4	98.4761
ENSBTAG00000054978	None	lncRNA	Cow	4	99.0799
ENSBTAG00000052585	None	lncRNA	Cow	4	105.468
ENSBTAG00000049597	None	lncRNA	Cow	4	118.714
ENSBTAG00000052187	None	lncRNA	Cow	5	22.4707
ENSBTAG00000052617	None	lncRNA	Cow	5	99.0259
ENSBTAG00000053262	None	lncRNA	Cow	5	99.07
ENSBTAG00000052739	None	lncRNA	Cow	5	99.712
ENSBTAG00000048741	None	lncRNA	Cow	5	119.267
ENSBTAG00000050595	None	lncRNA	Cow	7	2.4703
ENSBTAG00000052882	None	lncRNA	Cow	7	16.7523
ENSBTAG00000054796	None	lncRNA	Cow	7	19.321
ENSBTAG00000054037	None	lncRNA	Cow	7	53.3513
ENSBTAG00000054707	None	lncRNA	Cow	7	59.5935
ENSBTAG00000050772	None	lncRNA	Cow	7	92.8883
ENSBTAG00000050406	None	lncRNA	Cow	7	98.0066
ENSBTAG00000052735	None	lncRNA	Cow	8	22.8416
ENSBTAG00000052048	None	lncRNA	Cow	8	84.3786
ENSBTAG00000050319	None	lncRNA	Cow	9	63.7859
ENSBTAG00000052673	None	lncRNA	Cow	9	94.7611
ENSBTAG00000055304	None	lncRNA	Cow	9	102.449
ENSBTAG00000049839	None	lncRNA	Cow	9	102.475
ENSBTAG00000052965	None	lncRNA	Cow	10	20.81
ENSBTAG00000055057	None	lncRNA	Cow	10	85.9047
ENSBTAG00000054306	None	lncRNA	Cow	11	0.858769
ENSBTAG00000049228	None	lncRNA	Cow	11	44.0912
ENSBTAG00000052823	None	lncRNA	Cow	11	50.1264
ENSBTAG00000052885	None	lncRNA	Cow	11	71.2319
ENSBTAG00000053277	None	lncRNA	Cow	11	78.6188
ENSBTAG00000052273	None	lncRNA	Cow	11	88.6094
ENSBTAG00000048781	None	lncRNA	Cow	11	104.128
ENSBTAG00000049718	None	lncRNA	Cow	11	105.804
ENSBTAG00000008296	EEF1A lysine methyltransferase 1 [Source:VGNC Symbol;Acc:VGNC:28333]	lncRNA	Cow	12	35.797
ENSBTAG00000052990	None	lncRNA	Cow	12	71.872
ENSBTAG00000050526	None	lncRNA	Cow	13	11.3718
ENSBTAG00000052613	None	lncRNA	Cow	13	25.8441
ENSBTAG00000053140	None	lncRNA	Cow	13	37.8478
ENSBTAG00000050269	None	lncRNA	Cow	13	38.0245
ENSBTAG00000053641	None	lncRNA	Cow	13	43.8974
ENSBTAG00000052551	None	lncRNA	Cow	13	67.565
ENSBTAG00000050273	None	lncRNA	Cow	13	72.2232
ENSBTAG00000051151	None	lncRNA	Cow	13	77.3751
ENSBTAG00000053478	None	lncRNA	Cow	14	7.10755
ENSBTAG00000052059	None	lncRNA	Cow	14	12.3783
ENSBTAG00000048552	None	lncRNA	Cow	14	31.107
ENSBTAG00000049287	None	lncRNA	Cow	14	66.8543
ENSBTAG00000054989	None	lncRNA	Cow	14	70.5511
ENSBTAG00000051840	None	lncRNA	Cow	15	15.1797
ENSBTAG00000055271	None	lncRNA	Cow	15	45.7223
ENSBTAG00000054445	None	lncRNA	Cow	16	1.07389
ENSBTAG00000050748	None	lncRNA	Cow	16	1.58103
ENSBTAG00000050953	None	lncRNA	Cow	16	3.79084
ENSBTAG00000050082	None	lncRNA	Cow	16	45.2078
ENSBTAG00000050891	None	lncRNA	Cow	16	55.2344
ENSBTAG00000053608	None	lncRNA	Cow	16	72.1092
ENSBTAG00000049945	None	lncRNA	Cow	16	77.5402
ENSBTAG00000049594	None	lncRNA	Cow	16	80.4524
ENSBTAG00000054451	None	lncRNA	Cow	17	44.0008
ENSBTAG00000048982	None	lncRNA	Cow	17	53.5001
ENSBTAG00000052103	None	lncRNA	Cow	17	55.1018
ENSBTAG00000050125	None	lncRNA	Cow	17	61.0824
ENSBTAG00000051225	None	lncRNA	Cow	17	72.8349
ENSBTAG00000054540	None	lncRNA	Cow	18	8.02217
ENSBTAG00000049639	None	lncRNA	Cow	18	11.941
ENSBTAG00000017560	CCAAT enhancer binding protein gamma [Source:VGNC Symbol;Acc:VGNC:27163]	lncRNA	Cow	18	43.8046
ENSBTAG00000050993	None	lncRNA	Cow	18	47.0993
ENSBTAG00000048873	None	lncRNA	Cow	18	53.0451
ENSBTAG00000053414	None	lncRNA	Cow	18	57.5277
ENSBTAG00000051725	None	lncRNA	Cow	18	58.3511
ENSBTAG00000054088	None	lncRNA	Cow	18	59.9201
ENSBTAG00000049905	None	lncRNA	Cow	18	62.2061
ENSBTAG00000052741	None	lncRNA	Cow	18	62.8926
ENSBTAG00000052922	None	lncRNA	Cow	18	65.7023
ENSBTAG00000048952	None	lncRNA	Cow	19	22.8091
ENSBTAG00000051146	None	lncRNA	Cow	19	25.239
ENSBTAG00000054790	None	lncRNA	Cow	19	29.6957
ENSBTAG00000053289	None	lncRNA	Cow	19	38.7951
ENSBTAG00000053488	None	lncRNA	Cow	19	39.9298
ENSBTAG00000048918	None	lncRNA	Cow	19	50.0799
ENSBTAG00000055157	None	lncRNA	Cow	19	58.5289
ENSBTAG00000054102	None	lncRNA	Cow	19	62.28
ENSBTAG00000049623	None	lncRNA	Cow	20	31.3002
ENSBTAG00000052982	None	lncRNA	Cow	20	71.4597
ENSBTAG00000049003	None	lncRNA	Cow	21	2.06022
ENSBTAG00000050853	None	lncRNA	Cow	21	2.08365
ENSBTAG00000053856	None	lncRNA	Cow	21	2.0935
ENSBTAG00000051901	None	lncRNA	Cow	21	64.2992
ENSBTAG00000050443	None	lncRNA	Cow	22	9.88745
ENSBTAG00000050387	None	lncRNA	Cow	22	59.1085
ENSBTAG00000052980	None	lncRNA	Cow	23	7.28451
ENSBTAG00000048842	None	lncRNA	Cow	23	14.2864
ENSBTAG00000054889	None	lncRNA	Cow	23	31.0094
ENSBTAG00000050149	None	lncRNA	Cow	23	31.9207
ENSBTAG00000048460	None	lncRNA	Cow	23	40.415
ENSBTAG00000053564	None	lncRNA	Cow	23	50.2836
ENSBTAG00000048945	None	lncRNA	Cow	24	2.40432
ENSBTAG00000049661	None	lncRNA	Cow	24	3.48324
ENSBTAG00000048908	None	lncRNA	Cow	24	33.2372
ENSBTAG00000049105	None	lncRNA	Cow	24	34.1926
ENSBTAG00000054127	None	lncRNA	Cow	24	34.1947
ENSBTAG00000049801	None	lncRNA	Cow	25	2.94944
ENSBTAG00000052094	None	lncRNA	Cow	25	2.98991
ENSBTAG00000012668	None	lncRNA	Cow	25	36.3174
ENSBTAG00000052863	None	lncRNA	Cow	26	15.2061
ENSBTAG00000054084	None	lncRNA	Cow	27	6.1078
ENSBTAG00000049113	None	lncRNA	Cow	27	24.4713
ENSBTAG00000054996	None	lncRNA	Cow	29	37.2421
ENSBTAG00000054053	None	lncRNA	Cow	29	41.1552
ENSBTAG00000051191	None	lncRNA	Cow	29	43.6122
ENSBTAG00000054641	None	lncRNA	Cow	29	45.7924
ENSBTAG00000054745	None	lncRNA	Cow	29	49.5107
ENSBTAG00000052040	None	lncRNA	Cow	X	37.4354
ENSBTAG00000051720	None	lncRNA	Cow	X	37.4837
ENSBTAG00000052647	None	lncRNA	Cow	X	52.8076
ENSBTAG00000051239	None	lncRNA	Cow	X	76.8583
ENSBTAG00000054661	bta-mir-2887-1 [Source:miRBase;Acc:MI0013060]	miRNA	Cow	2	121.575
ENSBTAG00000029909	microRNA 7-1 [Source:HGNC Symbol;Acc:HGNC:31638]	miRNA	Cow	8	77.2192
ENSBTAG00000036401	bta-mir-147 [Source:miRBase;Acc:MI0009747]	miRNA	Cow	10	65.0159
ENSBTAG00000045885	bta-mir-3064 [Source:miRBase;Acc:MI0031503]	miRNA	Cow	19	48.6805
ENSBTAG00000047677	bta-mir-3533 [Source:miRBase;Acc:MI0031504]	miRNA	Cow	19	51.2611
ENSBTAG00000052725	bta-mir-11997 [Source:miRBase;Acc:MI0038377]	miRNA	Cow	21	27.7135
ENSBTAG00000054257	bta-mir-2887-1 [Source:miRBase;Acc:MI0013060]	miRNA	Cow	27	6.21755
ENSBTAG00000029940	bta-mir-192 [Source:miRBase;Acc:MI0005035]	miRNA	Cow	29	43.1143
ENSBTAG00000036367	microRNA 374b [Source:HGNC Symbol;Acc:HGNC:33665]	miRNA	Cow	X	76.9254
ENSBTAG00000043157	Vertebrate telomerase RNA [Source:RFAM;Acc:RF00024]	misc_RNA	Cow	1	97.6128
ENSBTAG00000053602	None	misc_RNA	Cow	2	52.1757
ENSBTAG00000051167	None	misc_RNA	Cow	2	80.2702
ENSBTAG00000051464	None	misc_RNA	Cow	2	124.381
ENSBTAG00000043602	7SK RNA [Source:RFAM;Acc:RF00100]	misc_RNA	Cow	4	43.5624
ENSBTAG00000043936	Y RNA [Source:RFAM;Acc:RF00019]	misc_RNA	Cow	4	112.14
ENSBTAG00000042676	Y RNA [Source:RFAM;Acc:RF00019]	misc_RNA	Cow	4	112.16
ENSBTAG00000043461	Y RNA [Source:RFAM;Acc:RF00019]	misc_RNA	Cow	4	112.18
ENSBTAG00000043086	Y RNA [Source:RFAM;Acc:RF00019]	misc_RNA	Cow	4	112.184
ENSBTAG00000045086	7SK RNA [Source:RFAM;Acc:RF00100]	misc_RNA	Cow	7	39.7579
ENSBTAG00000047947	Metazoan signal recognition particle RNA [Source:RFAM;Acc:RF00017]	misc_RNA	Cow	8	98.6762
ENSBTAG00000049916	Metazoan signal recognition particle RNA [Source:RFAM;Acc:RF00017]	misc_RNA	Cow	10	42.6296
ENSBTAG00000055172	Metazoan signal recognition particle RNA [Source:RFAM;Acc:RF00017]	misc_RNA	Cow	10	42.8205
ENSBTAG00000050180	Metazoan signal recognition particle RNA [Source:RFAM;Acc:RF00017]	misc_RNA	Cow	10	42.8345
ENSBTAG00000043709	7SK RNA [Source:RFAM;Acc:RF00100]	misc_RNA	Cow	13	78.8719
ENSBTAG00000052295	None	misc_RNA	Cow	17	69.8631
ENSBTAG00000052781	None	misc_RNA	Cow	17	69.865
ENSBTAG00000051325	None	misc_RNA	Cow	17	69.8655
ENSBTAG00000048636	None	misc_RNA	Cow	20	18.7426
ENSBTAG00000043250	7SK RNA [Source:RFAM;Acc:RF00100]	misc_RNA	Cow	23	25.2243
ENSBTAG00000054514	None	misc_RNA	Cow	29	43.6132
ENSBTAG00000051307	None	misc_RNA	Cow	29	43.6139
ENSBTAG00000051552	None	misc_RNA	Cow	X	77.1237
ENSBTAG00000043567	None	Mt_rRNA	Cow	MT	0.000431
ENSBTAG00000043570	None	Mt_rRNA	Cow	MT	0.001453
ENSBTAG00000043555	None	Mt_tRNA	Cow	MT	0.003024
ENSBTAG00000043557	None	Mt_tRNA	Cow	MT	0.005551
ENSBTAG00000043545	None	Mt_tRNA	Cow	MT	0.007229
ENSBTAG00000049656	None	processed_pseudogene	Cow	1	106.797
ENSBTAG00000054543	None	processed_pseudogene	Cow	2	125.184
ENSBTAG00000032114	None	processed_pseudogene	Cow	5	75.4066
ENSBTAG00000007024	None	processed_pseudogene	Cow	5	103.711
ENSBTAG00000007816	None	processed_pseudogene	Cow	6	85.8295
ENSBTAG00000048933	None	processed_pseudogene	Cow	7	52.5411
ENSBTAG00000047000	None	processed_pseudogene	Cow	10	73.3701
ENSBTAG00000054774	None	processed_pseudogene	Cow	14	41.5841
ENSBTAG00000050214	None	processed_pseudogene	Cow	16	30.3867
ENSBTAG00000050647	None	processed_pseudogene	Cow	21	20.1273
ENSBTAG00000020035	regulator of calcineurin 1 [Source:VGNC Symbol;Acc:VGNC:33820]	protein_coding	Cow	1	0.882081
ENSBTAG00000011528	small integral membrane protein 11 [Source:NCBI gene (formerly Entrezgene);Acc:615202]	protein_coding	Cow	1	1.10289
ENSBTAG00000012594	mitochondrial ribosomal protein S6 [Source:VGNC Symbol;Acc:VGNC:31676]	protein_coding	Cow	1	1.3908
ENSBTAG00000018278	ATP synthase peripheral stalk subunit OSCP [Source:VGNC Symbol;Acc:VGNC:103017]	protein_coding	Cow	1	1.64363
ENSBTAG00000021997	intersectin 1 [Source:VGNC Symbol;Acc:VGNC:30352]	protein_coding	Cow	1	1.66534
ENSBTAG00000008490	crystallin zeta like 1 [Source:VGNC Symbol;Acc:VGNC:27747]	protein_coding	Cow	1	1.9095
ENSBTAG00000035175	DNA replication fork stabilization factor DONSON [Source:VGNC Symbol;Acc:VGNC:56216]	protein_coding	Cow	1	1.94281
ENSBTAG00000008482	SON DNA and RNA binding protein [Source:VGNC Symbol;Acc:VGNC:35128]	protein_coding	Cow	1	1.95423
ENSBTAG00000009188	phosphoribosylglycinamide formyltransferase, phosphoribosylglycinamide synthetase, phosphoribosylaminoimidazole synthetase [Source:VGNC Symbol;Acc:VGNC:29255]	protein_coding	Cow	1	1.98552
ENSBTAG00000009187	DnaJ heat shock protein family (Hsp40) member C28 [Source:VGNC Symbol;Acc:VGNC:53536]	protein_coding	Cow	1	2.0289
ENSBTAG00000001258	transmembrane protein 50B [Source:VGNC Symbol;Acc:VGNC:36093]	protein_coding	Cow	1	2.04673
ENSBTAG00000012899	interferon gamma receptor 2 [Source:VGNC Symbol;Acc:VGNC:30059]	protein_coding	Cow	1	2.09897
ENSBTAG00000021819	interferon alpha and beta receptor subunit 1 [Source:VGNC Symbol;Acc:VGNC:30054]	protein_coding	Cow	1	2.18989
ENSBTAG00000019404	interleukin 10 receptor subunit beta [Source:VGNC Symbol;Acc:VGNC:56219]	protein_coding	Cow	1	2.24252
ENSBTAG00000015212	interferon alpha and beta receptor subunit 2 [Source:VGNC Symbol;Acc:VGNC:30055]	protein_coding	Cow	1	2.3156
ENSBTAG00000003064	PAX3 and PAX7 binding protein 1 [Source:VGNC Symbol;Acc:VGNC:32601]	protein_coding	Cow	1	2.78681
ENSBTAG00000003063	synaptojanin 1 [Source:VGNC Symbol;Acc:VGNC:35527]	protein_coding	Cow	1	2.82769
ENSBTAG00000003059	cilia and flagella associated protein 298 [Source:NCBI gene (formerly Entrezgene);Acc:535482]	protein_coding	Cow	1	2.92466
ENSBTAG00000017310	eva-1 homolog C [Source:VGNC Symbol;Acc:VGNC:28633]	protein_coding	Cow	1	2.97843
ENSBTAG00000012412	URB1 ribosome biosis homolog [Source:VGNC Symbol;Acc:VGNC:53611]	protein_coding	Cow	1	3.10326
ENSBTAG00000016619	MIS18 kinetochore protein A [Source:VGNC Symbol;Acc:VGNC:31485]	protein_coding	Cow	1	3.20982
ENSBTAG00000018855	SR-related CTD associated factor 4 [Source:VGNC Symbol;Acc:VGNC:52822]	protein_coding	Cow	1	3.76051
ENSBTAG00000018854	superoxide dismutase 1 [Source:NCBI gene (formerly Entrezgene);Acc:281495]	protein_coding	Cow	1	3.8246
ENSBTAG00000048631	None	protein_coding	Cow	1	4.38131
ENSBTAG00000004139	BTB domain and CNC homolog 1 [Source:VGNC Symbol;Acc:VGNC:26402]	protein_coding	Cow	1	6.81518
ENSBTAG00000007444	MAP3K7 C-terminal like [Source:VGNC Symbol;Acc:VGNC:31201]	protein_coding	Cow	1	7.0055
ENSBTAG00000014233	chaperonin containing TCP1 subunit 8 [Source:NCBI gene (formerly Entrezgene);Acc:281047]	protein_coding	Cow	1	7.11421
ENSBTAG00000020122	ubiquitin specific peptidase 16 [Source:VGNC Symbol;Acc:VGNC:52842]	protein_coding	Cow	1	7.12941
ENSBTAG00000020121	RWD domain containing 2B [Source:VGNC Symbol;Acc:VGNC:34227]	protein_coding	Cow	1	7.16784
ENSBTAG00000000201	listerin E3 ubiquitin protein ligase 1 [Source:VGNC Symbol;Acc:VGNC:31078]	protein_coding	Cow	1	7.18391
ENSBTAG00000001412	N-6 adenine-specific DNA methyltransferase 1 [Source:VGNC Symbol;Acc:VGNC:49558]	protein_coding	Cow	1	7.26
ENSBTAG00000000706	ADAM metallopeptidase with thrombospondin type 1 motif 1 [Source:VGNC Symbol;Acc:VGNC:25614]	protein_coding	Cow	1	9.58334
ENSBTAG00000050914	cysteine and tyrosine rich 1 [Source:NCBI gene (formerly Entrezgene);Acc:768230]	protein_coding	Cow	1	9.86885
ENSBTAG00000017753	amyloid beta protein [Source:VGNC Symbol;Acc:VGNC:26038]	protein_coding	Cow	1	10.2313
ENSBTAG00000019043	GA binding protein transcription factor subunit alpha [Source:VGNC Symbol;Acc:VGNC:29189]	protein_coding	Cow	1	10.6566
ENSBTAG00000000605	ATP synthase peripheral stalk subunit F6 [Source:VGNC Symbol;Acc:VGNC:26304]	protein_coding	Cow	1	10.6907
ENSBTAG00000000603	junctional adhesion molecule 2 [Source:VGNC Symbol;Acc:VGNC:50011]	protein_coding	Cow	1	10.7024
ENSBTAG00000019542	mitochondrial ribosomal protein L39 [Source:VGNC Symbol;Acc:VGNC:31634]	protein_coding	Cow	1	10.8232
ENSBTAG00000000597	transmembrane serine protease 15 [Source:VGNC Symbol;Acc:VGNC:36139]	protein_coding	Cow	1	18.568
ENSBTAG00000001395	chromosome 1 C21orf91 homolog [Source:VGNC Symbol;Acc:VGNC:52664]	protein_coding	Cow	1	19.2279
ENSBTAG00000018704	BTG anti-proliferation factor 3 [Source:VGNC Symbol;Acc:VGNC:26599]	protein_coding	Cow	1	19.4177
ENSBTAG00000004869	CXADR Ig-like cell adhesion molecule [Source:VGNC Symbol;Acc:VGNC:53521]	protein_coding	Cow	1	19.4378
ENSBTAG00000019314	ubiquitin specific peptidase 25 [Source:VGNC Symbol;Acc:VGNC:36718]	protein_coding	Cow	1	21.1672
ENSBTAG00000047293	nuclear receptor interacting protein 1 [Source:VGNC Symbol;Acc:VGNC:32263]	protein_coding	Cow	1	22.1898
ENSBTAG00000002623	SAM domain, SH3 domain and nuclear localization signals 1 [Source:VGNC Symbol;Acc:VGNC:34279]	protein_coding	Cow	1	22.6175
ENSBTAG00000012908	heat shock protein family A (Hsp70) member 13 [Source:VGNC Symbol;Acc:VGNC:53581]	protein_coding	Cow	1	22.7839
ENSBTAG00000036262	1,4-alpha-glucan branching enzyme 1 [Source:VGNC Symbol;Acc:VGNC:53570]	protein_coding	Cow	1	29.1073
ENSBTAG00000007939	charged multivesicular body protein 2B [Source:VGNC Symbol;Acc:VGNC:27301]	protein_coding	Cow	1	35.3813
ENSBTAG00000046959	CGG triplet repeat binding protein 1 [Source:VGNC Symbol;Acc:VGNC:106690]	protein_coding	Cow	1	36.0587
ENSBTAG00000023675	zinc finger protein 654 [Source:VGNC Symbol;Acc:VGNC:55090]	protein_coding	Cow	1	36.0635
ENSBTAG00000007970	chromosome 1 C3orf38 homolog [Source:VGNC Symbol;Acc:VGNC:53515]	protein_coding	Cow	1	36.1564
ENSBTAG00000023652	protein S [Source:VGNC Symbol;Acc:VGNC:49565]	protein_coding	Cow	1	38.2033
ENSBTAG00000005155	ADP ribosylation factor like GTPase 13B [Source:VGNC Symbol;Acc:VGNC:26138]	protein_coding	Cow	1	38.2756
ENSBTAG00000015728	NOP2/Sun RNA methyltransferase 3 [Source:VGNC Symbol;Acc:VGNC:32286]	protein_coding	Cow	1	38.3606
ENSBTAG00000010091	ADP ribosylation factor like GTPase 6 [Source:VGNC Symbol;Acc:VGNC:26149]	protein_coding	Cow	1	42.0106
ENSBTAG00000047147	crystallin beta-gamma domain containing 3 [Source:VGNC Symbol;Acc:VGNC:106700]	protein_coding	Cow	1	42.0704
ENSBTAG00000015546	ribosomal oxygenase 2 [Source:VGNC Symbol;Acc:VGNC:33980]	protein_coding	Cow	1	42.1948
ENSBTAG00000020996	claudin domain containing 1 [Source:VGNC Symbol;Acc:VGNC:27421]	protein_coding	Cow	1	42.8227
ENSBTAG00000004124	coproporphyrinogen oxidase [Source:VGNC Symbol;Acc:VGNC:27667]	protein_coding	Cow	1	42.8882
ENSBTAG00000004471	ST3 beta-galactoside alpha-2,3-sialyltransferase 6 [Source:VGNC Symbol;Acc:VGNC:35335]	protein_coding	Cow	1	43.048
ENSBTAG00000014889	discoidin, CUB and LCCL domain containing 2 [Source:VGNC Symbol;Acc:VGNC:27909]	protein_coding	Cow	1	43.1122
ENSBTAG00000013663	cms1 ribosomal small subunit homolog [Source:VGNC Symbol;Acc:VGNC:96694]	protein_coding	Cow	1	44.0861
ENSBTAG00000013664	filamin A interacting protein 1 like [Source:VGNC Symbol;Acc:VGNC:29013]	protein_coding	Cow	1	44.0969
ENSBTAG00000015010	TBC1 domain family member 23 [Source:VGNC Symbol;Acc:VGNC:35638]	protein_coding	Cow	1	44.5548
ENSBTAG00000004833	nitrilase family member 2 [Source:VGNC Symbol;Acc:VGNC:32090]	protein_coding	Cow	1	44.6176
ENSBTAG00000014302	translocase of outer mitochondrial membrane 70 [Source:VGNC Symbol;Acc:VGNC:49582]	protein_coding	Cow	1	44.6508
ENSBTAG00000034442	leukemia NUP98 fusion partner 1 [Source:NCBI gene (formerly Entrezgene);Acc:507217]	protein_coding	Cow	1	44.6886
ENSBTAG00000004459	transmembrane protein 45A [Source:NCBI gene (formerly Entrezgene);Acc:509461]	protein_coding	Cow	1	44.9482
ENSBTAG00000012140	adhesion G protein-coupled receptor G7 [Source:VGNC Symbol;Acc:VGNC:25670]	protein_coding	Cow	1	45.0821
ENSBTAG00000016363	trafficking from ER to golgi regulator [Source:NCBI gene (formerly Entrezgene);Acc:505171]	protein_coding	Cow	1	45.1556
ENSBTAG00000026836	None	protein_coding	Cow	1	45.2734
ENSBTAG00000016932	SUMO specific peptidase 7 [Source:VGNC Symbol;Acc:VGNC:52825]	protein_coding	Cow	1	45.8168
ENSBTAG00000018731	None	protein_coding	Cow	1	45.9641
ENSBTAG00000024027	tRNA methyltransferase 10C, mitochondrial RNase P subunit [Source:VGNC Symbol;Acc:VGNC:36367]	protein_coding	Cow	1	45.9883
ENSBTAG00000015069	PEST proteolytic signal containing nuclear protein [Source:VGNC Symbol;Acc:VGNC:32636]	protein_coding	Cow	1	46.002
ENSBTAG00000013460	zinc finger and BTB domain containing 11 [Source:VGNC Symbol;Acc:VGNC:37059]	protein_coding	Cow	1	46.0289
ENSBTAG00000013461	ribosomal protein L24 [Source:VGNC Symbol;Acc:VGNC:34113]	protein_coding	Cow	1	46.0615
ENSBTAG00000013464	centrosomal protein 97 [Source:VGNC Symbol;Acc:VGNC:52750]	protein_coding	Cow	1	46.0773
ENSBTAG00000013465	neurexophilin and PC-esterase domain family member 3 [Source:VGNC Symbol;Acc:VGNC:32380]	protein_coding	Cow	1	46.115
ENSBTAG00000010987	NFKB inhibitor zeta [Source:VGNC Symbol;Acc:VGNC:32050]	protein_coding	Cow	1	46.1902
ENSBTAG00000000088	activated leukocyte cell adhesion molecule [Source:VGNC Symbol;Acc:VGNC:25805]	protein_coding	Cow	1	49.9308
ENSBTAG00000013057	Cbl proto-onco B [Source:VGNC Symbol;Acc:VGNC:26809]	protein_coding	Cow	1	50.258
ENSBTAG00000006893	BBX high mobility group box domain containing [Source:VGNC Symbol;Acc:VGNC:26433]	protein_coding	Cow	1	52.1331
ENSBTAG00000003585	CD47 molecule [Source:VGNC Symbol;Acc:VGNC:27035]	protein_coding	Cow	1	52.7121
ENSBTAG00000005787	intraflagellar transport 57 [Source:VGNC Symbol;Acc:VGNC:30071]	protein_coding	Cow	1	52.8799
ENSBTAG00000018397	HERV-H LTR-associating 2 [Source:VGNC Symbol;Acc:VGNC:29843]	protein_coding	Cow	1	53.0685
ENSBTAG00000017140	cellular inhibitor of PP2A [Source:VGNC Symbol;Acc:VGNC:27369]	protein_coding	Cow	1	53.3147
ENSBTAG00000049108	T cell receptor associated transmembrane adaptor 1 [Source:NCBI gene (formerly Entrezgene);Acc:614942]	protein_coding	Cow	1	53.5788
ENSBTAG00000022275	None	protein_coding	Cow	1	54.227
ENSBTAG00000013769	nectin cell adhesion molecule 3 [Source:VGNC Symbol;Acc:VGNC:106835]	protein_coding	Cow	1	55.8936
ENSBTAG00000014441	CD96 molecule [Source:VGNC Symbol;Acc:VGNC:27054]	protein_coding	Cow	1	56.3062
ENSBTAG00000001209	pleckstrin homology like domain family B member 2 [Source:VGNC Symbol;Acc:VGNC:32838]	protein_coding	Cow	1	56.4866
ENSBTAG00000004601	abhydrolase domain containing 10, depalmitoylase [Source:VGNC Symbol;Acc:VGNC:25488]	protein_coding	Cow	1	56.7376
ENSBTAG00000016554	chromosome 1 C3orf52 homolog [Source:VGNC Symbol;Acc:VGNC:52666]	protein_coding	Cow	1	56.883
ENSBTAG00000048550	germinal center associated signaling and motility [Source:VGNC Symbol;Acc:VGNC:29293]	protein_coding	Cow	1	56.9296
ENSBTAG00000033319	CD200 molecule [Source:VGNC Symbol;Acc:VGNC:27010]	protein_coding	Cow	1	57.1266
ENSBTAG00000009084	autophagy related 3 [Source:VGNC Symbol;Acc:VGNC:26256]	protein_coding	Cow	1	57.3091
ENSBTAG00000009085	solute carrier family 35 member A5 [Source:VGNC Symbol;Acc:VGNC:34822]	protein_coding	Cow	1	57.3439
ENSBTAG00000010793	coiled-coil domain containing 80 [Source:VGNC Symbol;Acc:VGNC:26918]	protein_coding	Cow	1	57.3644
ENSBTAG00000001235	CD200 receptor 1-like [Source:NCBI gene (formerly Entrezgene);Acc:516008]	protein_coding	Cow	1	57.6398
ENSBTAG00000006534	GTP binding protein 8 (putative) [Source:VGNC Symbol;Acc:VGNC:55158]	protein_coding	Cow	1	57.708
ENSBTAG00000005723	nucleolus and neural progenitor protein [Source:VGNC Symbol;Acc:VGNC:32008]	protein_coding	Cow	1	57.7255
ENSBTAG00000000242	None	protein_coding	Cow	1	57.7986
ENSBTAG00000013937	spindle and centriole associated protein 1 [Source:VGNC Symbol;Acc:VGNC:35215]	protein_coding	Cow	1	58.1418
ENSBTAG00000013292	SID1 transmembrane family member 1 [Source:VGNC Symbol;Acc:VGNC:53605]	protein_coding	Cow	1	58.2189
ENSBTAG00000021000	upstream transcription factor family member 3 [Source:VGNC Symbol;Acc:VGNC:53612]	protein_coding	Cow	1	58.3454
ENSBTAG00000007784	N-alpha-acetyltransferase 50, NatE catalytic subunit [Source:VGNC Symbol;Acc:VGNC:53590]	protein_coding	Cow	1	58.4023
ENSBTAG00000002703	ATPase H+ transporting V1 subunit A [Source:VGNC Symbol;Acc:VGNC:26316]	protein_coding	Cow	1	58.4345
ENSBTAG00000004971	GRAM domain containing 1C [Source:VGNC Symbol;Acc:VGNC:29624]	protein_coding	Cow	1	58.5189
ENSBTAG00000004974	zinc finger DHHC-type palmitoyltransferase 23 [Source:VGNC Symbol;Acc:VGNC:37139]	protein_coding	Cow	1	58.6191
ENSBTAG00000004975	coiled-coil domain containing 191 [Source:VGNC Symbol;Acc:VGNC:26884]	protein_coding	Cow	1	58.6372
ENSBTAG00000004977	queuine tRNA-ribosyltransferase accessory subunit 2 [Source:VGNC Symbol;Acc:VGNC:33608]	protein_coding	Cow	1	58.7353
ENSBTAG00000011921	T cell immunoreceptor with Ig and ITIM domains [Source:VGNC Symbol;Acc:VGNC:35868]	protein_coding	Cow	1	58.9269
ENSBTAG00000001390	beta-1,4-galactosyltransferase 4 [Source:VGNC Symbol;Acc:VGNC:26391]	protein_coding	Cow	1	64.0191
ENSBTAG00000000210	Rho GTPase activating protein 31 [Source:VGNC Symbol;Acc:VGNC:26089]	protein_coding	Cow	1	64.0831
ENSBTAG00000000213	transmembrane protein 39A [Source:VGNC Symbol;Acc:VGNC:36082]	protein_coding	Cow	1	64.2115
ENSBTAG00000008562	protein O-glucosyltransferase 1 [Source:VGNC Symbol;Acc:VGNC:33108]	protein_coding	Cow	1	64.2466
ENSBTAG00000012581	translocase of inner mitochondrial membrane domain containing 1 [Source:VGNC Symbol;Acc:VGNC:49579]	protein_coding	Cow	1	64.2754
ENSBTAG00000018059	CD80 molecule [Source:VGNC Symbol;Acc:VGNC:27048]	protein_coding	Cow	1	64.3015
ENSBTAG00000009391	ADP-ribosylarginine hydrolase [Source:VGNC Symbol;Acc:VGNC:25690]	protein_coding	Cow	1	64.3347
ENSBTAG00000002182	cytochrome c oxidase copper chaperone COX17 [Source:VGNC Symbol;Acc:VGNC:27631]	protein_coding	Cow	1	64.4251
ENSBTAG00000019557	nuclear receptor subfamily 1 group I member 2 [Source:VGNC Symbol;Acc:VGNC:32233]	protein_coding	Cow	1	64.6067
ENSBTAG00000048057	glycogen synthase kinase 3 beta [Source:VGNC Symbol;Acc:VGNC:106762]	protein_coding	Cow	1	64.6462
ENSBTAG00000033170	leucine rich repeat containing 58 [Source:VGNC Symbol;Acc:VGNC:53587]	protein_coding	Cow	1	65.0786
ENSBTAG00000022155	follistatin like 1 [Source:VGNC Symbol;Acc:VGNC:29135]	protein_coding	Cow	1	65.1385
ENSBTAG00000015892	NADH:ubiquinone oxidoreductase subunit B4 [Source:NCBI gene (formerly Entrezgene);Acc:327706]	protein_coding	Cow	1	65.3184
ENSBTAG00000015898	RAB, member of RAS onco family like 3 [Source:VGNC Symbol;Acc:VGNC:33673]	protein_coding	Cow	1	65.3877
ENSBTAG00000016848	ral transcription factor IIE subunit 1 [Source:VGNC Symbol;Acc:VGNC:58356]	protein_coding	Cow	1	65.4334
ENSBTAG00000001920	DNA polymerase theta [Source:VGNC Symbol;Acc:VGNC:33130]	protein_coding	Cow	1	65.9447
ENSBTAG00000001009	hematopoietic cell-specific Lyn substrate 1 [Source:VGNC Symbol;Acc:VGNC:29775]	protein_coding	Cow	1	66.1121
ENSBTAG00000008862	golgin B1 [Source:VGNC Symbol;Acc:VGNC:29489]	protein_coding	Cow	1	66.1514
ENSBTAG00000013070	ELL associated factor 2 [Source:VGNC Symbol;Acc:VGNC:28295]	protein_coding	Cow	1	66.2941
ENSBTAG00000013118	CD86 molecule [Source:VGNC Symbol;Acc:VGNC:27051]	protein_coding	Cow	1	66.5436
ENSBTAG00000054520	mitochondrial matrix import factor 23 [Source:NCBI gene (formerly Entrezgene);Acc:508149]	protein_coding	Cow	1	66.7965
ENSBTAG00000011140	family with sequence similarity 162 member A [Source:VGNC Symbol;Acc:VGNC:28744]	protein_coding	Cow	1	66.8203
ENSBTAG00000054326	WD repeat domain 5B [Source:VGNC Symbol;Acc:VGNC:107025]	protein_coding	Cow	1	66.8648
ENSBTAG00000011143	karyopherin subunit alpha 1 [Source:VGNC Symbol;Acc:VGNC:30700]	protein_coding	Cow	1	66.8758
ENSBTAG00000021791	poly(ADP-ribose) polymerase family member 9 [Source:VGNC Symbol;Acc:VGNC:53596]	protein_coding	Cow	1	66.9585
ENSBTAG00000009933	deltex E3 ubiquitin ligase 3L [Source:VGNC Symbol;Acc:VGNC:28239]	protein_coding	Cow	1	66.9881
ENSBTAG00000016656	poly(ADP-ribose) polymerase family member 14 [Source:NCBI gene (formerly Entrezgene);Acc:540789]	protein_coding	Cow	1	67.0123
ENSBTAG00000005066	HSPB1 associated protein 1 [Source:VGNC Symbol;Acc:VGNC:29987]	protein_coding	Cow	1	67.0554
ENSBTAG00000005071	solute carrier family 49 member 4 [Source:VGNC Symbol;Acc:VGNC:57883]	protein_coding	Cow	1	67.1216
ENSBTAG00000018877	protein disulfide isomerase family A member 5 [Source:VGNC Symbol;Acc:VGNC:32699]	protein_coding	Cow	1	67.4114
ENSBTAG00000014797	SEC22 homolog A, vesicle trafficking protein [Source:VGNC Symbol;Acc:VGNC:34408]	protein_coding	Cow	1	67.5554
ENSBTAG00000018777	adenylate cyclase 5 [Source:VGNC Symbol;Acc:VGNC:25646]	protein_coding	Cow	1	67.6664
ENSBTAG00000023607	3-hydroxyacyl-CoA dehydratase 2 [Source:VGNC Symbol;Acc:VGNC:50252]	protein_coding	Cow	1	67.8661
ENSBTAG00000014567	myosin light chain kinase [Source:NCBI gene (formerly Entrezgene);Acc:338037]	protein_coding	Cow	1	67.9823
ENSBTAG00000054441	None	protein_coding	Cow	1	68.1663
ENSBTAG00000000566	coiled-coil domain containing 14 [Source:VGNC Symbol;Acc:VGNC:26851]	protein_coding	Cow	1	68.2895
ENSBTAG00000053238	None	protein_coding	Cow	1	68.9847
ENSBTAG00000013727	uridine monophosphate synthetase [Source:VGNC Symbol;Acc:VGNC:36661]	protein_coding	Cow	1	69.1279
ENSBTAG00000013755	integrin subunit beta 5 [Source:VGNC Symbol;Acc:VGNC:30330]	protein_coding	Cow	1	69.1969
ENSBTAG00000010382	mucin 13, cell surface associated [Source:VGNC Symbol;Acc:VGNC:31758]	protein_coding	Cow	1	69.3325
ENSBTAG00000021396	heart development protein with EGF like domains 1 [Source:VGNC Symbol;Acc:VGNC:29803]	protein_coding	Cow	1	69.4229
ENSBTAG00000000496	solute carrier family 12 member 8 [Source:VGNC Symbol;Acc:VGNC:34671]	protein_coding	Cow	1	69.5215
ENSBTAG00000050482	zinc finger protein 148 [Source:NCBI gene (formerly Entrezgene);Acc:613265]	protein_coding	Cow	1	69.6861
ENSBTAG00000011383	sorting nexin 4 [Source:VGNC Symbol;Acc:VGNC:35111]	protein_coding	Cow	1	69.8872
ENSBTAG00000006471	oxysterol binding protein like 11 [Source:VGNC Symbol;Acc:VGNC:32459]	protein_coding	Cow	1	69.9624
ENSBTAG00000044172	leishmanolysin like peptidase [Source:VGNC Symbol;Acc:VGNC:30928]	protein_coding	Cow	1	70.1255
ENSBTAG00000014208	ribosomal protein L35a [Source:VGNC Symbol;Acc:VGNC:53601]	protein_coding	Cow	1	70.1767
ENSBTAG00000018025	IQ motif containing G [Source:VGNC Symbol;Acc:VGNC:30256]	protein_coding	Cow	1	70.1804
ENSBTAG00000032839	leucine rich repeats and calponin homology domain containing 3 [Source:VGNC Symbol;Acc:VGNC:30973]	protein_coding	Cow	1	70.2294
ENSBTAG00000014874	forty-two-three domain containing 1 [Source:VGNC Symbol;Acc:VGNC:29164]	protein_coding	Cow	1	70.3428
ENSBTAG00000001890	rubicon autophagy regulator [Source:VGNC Symbol;Acc:VGNC:34212]	protein_coding	Cow	1	70.3723
ENSBTAG00000032819	mucin 20, cell surface associated [Source:VGNC Symbol;Acc:VGNC:54458]	protein_coding	Cow	1	70.4602
ENSBTAG00000021364	tyrosine kinase non receptor 2 [Source:VGNC Symbol;Acc:VGNC:36183]	protein_coding	Cow	1	70.6002
ENSBTAG00000032719	transferrin receptor [Source:VGNC Symbol;Acc:VGNC:35797]	protein_coding	Cow	1	70.6527
ENSBTAG00000021515	zinc finger DHHC-type palmitoyltransferase 19 [Source:VGNC Symbol;Acc:VGNC:37134]	protein_coding	Cow	1	70.7894
ENSBTAG00000012347	solute carrier family 51 subunit alpha [Source:VGNC Symbol;Acc:VGNC:34900]	protein_coding	Cow	1	70.8097
ENSBTAG00000016979	phosphate cytidylyltransferase 1A, choline [Source:VGNC Symbol;Acc:VGNC:32652]	protein_coding	Cow	1	70.8246
ENSBTAG00000032684	dynein light chain Tctex-type 2B [Source:NCBI gene (formerly Entrezgene);Acc:504554]	protein_coding	Cow	1	70.882
ENSBTAG00000007577	UBX domain protein 7 [Source:VGNC Symbol;Acc:VGNC:36629]	protein_coding	Cow	1	70.935
ENSBTAG00000013317	ring finger protein 168 [Source:VGNC Symbol;Acc:VGNC:97307]	protein_coding	Cow	1	71.0204
ENSBTAG00000014660	WD repeat domain 53 [Source:VGNC Symbol;Acc:VGNC:56335]	protein_coding	Cow	1	71.0879
ENSBTAG00000006388	F-box protein 45 [Source:VGNC Symbol;Acc:VGNC:28915]	protein_coding	Cow	1	71.1011
ENSBTAG00000009614	negative regulator of reactive oxygen species [Source:VGNC Symbol;Acc:VGNC:53592]	protein_coding	Cow	1	71.1558
ENSBTAG00000013192	centrosomal protein 19 [Source:VGNC Symbol;Acc:VGNC:27198]	protein_coding	Cow	1	71.223
ENSBTAG00000049165	None	protein_coding	Cow	1	71.229
ENSBTAG00000048195	phosphatidylinositol glycan anchor biosynthesis class X [Source:VGNC Symbol;Acc:VGNC:53598]	protein_coding	Cow	1	71.2323
ENSBTAG00000047856	p21 (RAC1) activated kinase 2 [Source:VGNC Symbol;Acc:VGNC:53593]	protein_coding	Cow	1	71.2578
ENSBTAG00000032674	SUMO specific peptidase 5 [Source:VGNC Symbol;Acc:VGNC:34447]	protein_coding	Cow	1	71.3709
ENSBTAG00000008873	nuclear cap binding protein subunit 2 [Source:VGNC Symbol;Acc:VGNC:31908]	protein_coding	Cow	1	71.4048
ENSBTAG00000011659	phosphatidylinositol glycan anchor biosynthesis class Z [Source:VGNC Symbol;Acc:VGNC:32882]	protein_coding	Cow	1	71.415
ENSBTAG00000020378	discs large MAGUK scaffold protein 1 [Source:VGNC Symbol;Acc:VGNC:53531]	protein_coding	Cow	1	71.5131
ENSBTAG00000000448	3-hydroxybutyrate dehydrogenase 1 [Source:VGNC Symbol;Acc:VGNC:26457]	protein_coding	Cow	1	71.9647
ENSBTAG00000023600	apolipoprotein D [Source:VGNC Symbol;Acc:VGNC:26031]	protein_coding	Cow	1	72.062
ENSBTAG00000006724	protein phosphatase 1 regulatory inhibitor subunit 2 [Source:NCBI gene (formerly Entrezgene);Acc:532726]	protein_coding	Cow	1	72.1001
ENSBTAG00000003378	ArfGAP with coiled-coil, ankyrin repeat and PH domains 2 [Source:VGNC Symbol;Acc:VGNC:25527]	protein_coding	Cow	1	72.1501
ENSBTAG00000054986	ArfGAP with coiled-coil, ankyrin repeat and PH domains 2 [Source:HGNC Symbol;Acc:HGNC:16469]	protein_coding	Cow	1	72.2783
ENSBTAG00000014564	xyloside xylosyltransferase 1 [Source:VGNC Symbol;Acc:VGNC:53613]	protein_coding	Cow	1	72.3267
ENSBTAG00000008462	family with sequence similarity 43 member A [Source:VGNC Symbol;Acc:VGNC:28813]	protein_coding	Cow	1	72.8616
ENSBTAG00000008461	large 60S subunit nuclear export GTPase 1 [Source:VGNC Symbol;Acc:VGNC:31049]	protein_coding	Cow	1	72.8772
ENSBTAG00000013204	ATPase 13A3 [Source:VGNC Symbol;Acc:VGNC:26279]	protein_coding	Cow	1	73.0481
ENSBTAG00000000569	hes family bHLH transcription factor 1 [Source:VGNC Symbol;Acc:VGNC:29818]	protein_coding	Cow	1	73.3628
ENSBTAG00000019514	OPA1 mitochondrial dynamin like GTPase [Source:VGNC Symbol;Acc:VGNC:32432]	protein_coding	Cow	1	73.7719
ENSBTAG00000005430	Mab-21 domain containing 2 [Source:VGNC Symbol;Acc:VGNC:31272]	protein_coding	Cow	1	74.489
ENSBTAG00000006945	coiled-coil domain containing 50 [Source:VGNC Symbol;Acc:VGNC:26898]	protein_coding	Cow	1	75.9268
ENSBTAG00000013205	interleukin 1 receptor accessory protein [Source:VGNC Symbol;Acc:VGNC:30133]	protein_coding	Cow	1	76.5776
ENSBTAG00000013148	claudin 1 [Source:VGNC Symbol;Acc:VGNC:27402]	protein_coding	Cow	1	76.9738
ENSBTAG00000021025	prolyl 3-hydroxylase 2 [Source:VGNC Symbol;Acc:VGNC:32533]	protein_coding	Cow	1	77.1301
ENSBTAG00000044001	LIM domain containing preferred translocation partner in lipoma [Source:NCBI gene (formerly Entrezgene);Acc:524132]	protein_coding	Cow	1	78.4524
ENSBTAG00000001511	BCL6 transcription repressor [Source:VGNC Symbol;Acc:VGNC:58471]	protein_coding	Cow	1	79.5583
ENSBTAG00000017312	somatostatin [Source:VGNC Symbol;Acc:VGNC:35324]	protein_coding	Cow	1	79.6574
ENSBTAG00000032265	receptor transporter protein 4 [Source:VGNC Symbol;Acc:VGNC:53603]	protein_coding	Cow	1	79.912
ENSBTAG00000012467	MBL associated serine protease 1 [Source:VGNC Symbol;Acc:VGNC:31255]	protein_coding	Cow	1	80.0063
ENSBTAG00000010357	ST6 beta-galactoside alpha-2,6-sialyltransferase 1 [Source:VGNC Symbol;Acc:VGNC:35337]	protein_coding	Cow	1	80.1948
ENSBTAG00000014727	replication factor C subunit 4 [Source:VGNC Symbol;Acc:VGNC:33888]	protein_coding	Cow	1	80.4529
ENSBTAG00000014724	eukaryotic translation initiation factor 4A2 [Source:VGNC Symbol;Acc:VGNC:28405]	protein_coding	Cow	1	80.4674
ENSBTAG00000005122	kininogen 1 [Source:VGNC Symbol;Acc:VGNC:53586]	protein_coding	Cow	1	80.507
ENSBTAG00000003151	DnaJ heat shock protein family (Hsp40) member B11 [Source:NCBI gene (formerly Entrezgene);Acc:506316]	protein_coding	Cow	1	80.6437
ENSBTAG00000003143	TBCC domain containing 1 [Source:VGNC Symbol;Acc:VGNC:35651]	protein_coding	Cow	1	80.6664
ENSBTAG00000014915	ETS variant transcription factor 5 [Source:VGNC Symbol;Acc:VGNC:28631]	protein_coding	Cow	1	81.1353
ENSBTAG00000001697	transformer 2 beta homolog [Source:VGNC Symbol;Acc:VGNC:36268]	protein_coding	Cow	1	81.2876
ENSBTAG00000007666	insulin like growth factor 2 mRNA binding protein 2 [Source:VGNC Symbol;Acc:VGNC:30080]	protein_coding	Cow	1	81.402
ENSBTAG00000001749	SUMO specific peptidase 2 [Source:VGNC Symbol;Acc:VGNC:34446]	protein_coding	Cow	1	81.5868
ENSBTAG00000001535	lipase H [Source:VGNC Symbol;Acc:VGNC:30905]	protein_coding	Cow	1	81.6363
ENSBTAG00000017115	transmembrane protein 41A [Source:VGNC Symbol;Acc:VGNC:36085]	protein_coding	Cow	1	81.6965
ENSBTAG00000017103	mitogen-activated protein kinase kinase kinase 13 [Source:VGNC Symbol;Acc:VGNC:31191]	protein_coding	Cow	1	81.7118
ENSBTAG00000019625	enoyl-CoA hydratase and 3-hydroxyacyl CoA dehydrogenase [Source:VGNC Symbol;Acc:VGNC:53541]	protein_coding	Cow	1	81.8777
ENSBTAG00000007296	None	protein_coding	Cow	1	81.9565
ENSBTAG00000005212	chromosome 1 C3orf70 homolog [Source:VGNC Symbol;Acc:VGNC:52668]	protein_coding	Cow	1	81.9841
ENSBTAG00000005209	VPS8 subunit of CORVET complex [Source:VGNC Symbol;Acc:VGNC:36832]	protein_coding	Cow	1	82.1162
ENSBTAG00000050932	None	protein_coding	Cow	1	82.3843
ENSBTAG00000019014	MAGE family member F1 [Source:VGNC Symbol;Acc:VGNC:50144]	protein_coding	Cow	1	82.4996
ENSBTAG00000005313	EPH receptor B3 [Source:VGNC Symbol;Acc:VGNC:28539]	protein_coding	Cow	1	82.6109
ENSBTAG00000002878	chordin [Source:VGNC Symbol;Acc:VGNC:27316]	protein_coding	Cow	1	82.8034
ENSBTAG00000040199	RNA polymerase II, I and III subunit H [Source:VGNC Symbol;Acc:VGNC:33142]	protein_coding	Cow	1	82.8243
ENSBTAG00000012284	chloride voltage-gated channel 2 [Source:VGNC Symbol;Acc:VGNC:27396]	protein_coding	Cow	1	82.8303
ENSBTAG00000012273	family with sequence similarity 131 member A [Source:VGNC Symbol;Acc:VGNC:28727]	protein_coding	Cow	1	82.845
ENSBTAG00000012881	eukaryotic translation initiation factor 4 gamma 1 [Source:VGNC Symbol;Acc:VGNC:28415]	protein_coding	Cow	1	82.854
ENSBTAG00000005660	proteasome 26S subunit ubiquitin receptor, non-ATPase 2 [Source:VGNC Symbol;Acc:VGNC:33466]	protein_coding	Cow	1	82.8789
ENSBTAG00000051586	endothelin converting enzyme 2 [Source:NCBI gene (formerly Entrezgene);Acc:281134]	protein_coding	Cow	1	82.9201
ENSBTAG00000005652	ALG3 alpha-1,3- mannosyltransferase [Source:VGNC Symbol;Acc:VGNC:25828]	protein_coding	Cow	1	82.9279
ENSBTAG00000006920	ATP binding cassette subfamily F member 3 [Source:VGNC Symbol;Acc:VGNC:25482]	protein_coding	Cow	1	82.9604
ENSBTAG00000020106	adaptor related protein complex 2 subunit mu 1 [Source:VGNC Symbol;Acc:VGNC:25985]	protein_coding	Cow	1	82.9707
ENSBTAG00000019336	dishevelled segment polarity protein 3 [Source:VGNC Symbol;Acc:VGNC:28266]	protein_coding	Cow	1	82.9818
ENSBTAG00000011414	eukaryotic translation initiation factor 2B subunit epsilon [Source:VGNC Symbol;Acc:VGNC:28388]	protein_coding	Cow	1	83.0021
ENSBTAG00000017666	ATP binding cassette subfamily C member 5 [Source:VGNC Symbol;Acc:VGNC:25474]	protein_coding	Cow	1	83.1221
ENSBTAG00000014460	presenilin associated rhomboid like [Source:VGNC Symbol;Acc:VGNC:53595]	protein_coding	Cow	1	83.2464
ENSBTAG00000014451	YEATS domain containing 2 [Source:VGNC Symbol;Acc:VGNC:37020]	protein_coding	Cow	1	83.3139
ENSBTAG00000014449	None	protein_coding	Cow	1	83.4195
ENSBTAG00000017450	kelch like family member 24 [Source:VGNC Symbol;Acc:VGNC:30652]	protein_coding	Cow	1	83.4493
ENSBTAG00000037951	kelch like family member 6 [Source:VGNC Symbol;Acc:VGNC:30669]	protein_coding	Cow	1	83.5452
ENSBTAG00000010397	UDP-GlcNAc:betaGal beta-1,3-N-acetylglucosaminyltransferase 5 [Source:VGNC Symbol;Acc:VGNC:26381]	protein_coding	Cow	1	83.7521
ENSBTAG00000006552	lysosomal associated membrane protein 3 [Source:VGNC Symbol;Acc:VGNC:30777]	protein_coding	Cow	1	83.9222
ENSBTAG00000006548	methylcrotonyl-CoA carboxylase subunit 1 [Source:VGNC Symbol;Acc:VGNC:31298]	protein_coding	Cow	1	83.9607
ENSBTAG00000012797	defective in cullin neddylation 1 domain containing 1 [Source:VGNC Symbol;Acc:VGNC:27935]	protein_coding	Cow	1	84.0423
ENSBTAG00000000290	ATPase phospholipid transporting 11B (putative) [Source:VGNC Symbol;Acc:VGNC:54671]	protein_coding	Cow	1	84.1084
ENSBTAG00000023513	DnaJ heat shock protein family (Hsp40) member C19 [Source:NCBI gene (formerly Entrezgene);Acc:513918]	protein_coding	Cow	1	86.0355
ENSBTAG00000016457	FMR1 autosomal homolog 1 [Source:VGNC Symbol;Acc:VGNC:56218]	protein_coding	Cow	1	86.0478
ENSBTAG00000001968	tetratricopeptide repeat domain 14 [Source:VGNC Symbol;Acc:VGNC:53610]	protein_coding	Cow	1	86.373
ENSBTAG00000002463	NADH:ubiquinone oxidoreductase subunit B5 [Source:VGNC Symbol;Acc:VGNC:31964]	protein_coding	Cow	1	87.5036
ENSBTAG00000002462	mitochondrial ribosomal protein L47 [Source:VGNC Symbol;Acc:VGNC:31642]	protein_coding	Cow	1	87.5185
ENSBTAG00000002460	actin like 6A [Source:VGNC Symbol;Acc:VGNC:25575]	protein_coding	Cow	1	87.5364
ENSBTAG00000002767	G protein subunit beta 4 [Source:VGNC Symbol;Acc:VGNC:29461]	protein_coding	Cow	1	87.6483
ENSBTAG00000010485	mitofusin 1 [Source:VGNC Symbol;Acc:VGNC:31427]	protein_coding	Cow	1	87.7212
ENSBTAG00000037393	zinc finger protein 639 [Source:VGNC Symbol;Acc:VGNC:52853]	protein_coding	Cow	1	87.7809
ENSBTAG00000009232	phosphatidylinositol-4,5-bisphosphate 3-kinase catalytic subunit alpha [Source:VGNC Symbol;Acc:VGNC:32889]	protein_coding	Cow	1	87.8796
ENSBTAG00000012463	zinc finger matrin-type 3 [Source:VGNC Symbol;Acc:VGNC:37192]	protein_coding	Cow	1	88.0059
ENSBTAG00000054315	GTP binding protein 6 (putative) [Source:HGNC Symbol;Acc:HGNC:30189]	protein_coding	Cow	1	88.3543
ENSBTAG00000052803	None	protein_coding	Cow	1	88.3675
ENSBTAG00000021910	TBL1X receptor 1 [Source:VGNC Symbol;Acc:VGNC:83112]	protein_coding	Cow	1	90.0301
ENSBTAG00000054926	None	protein_coding	Cow	1	90.2032
ENSBTAG00000048493	N-acetylated alpha-linked acidic dipeptidase like 2 [Source:VGNC Symbol;Acc:VGNC:106832]	protein_coding	Cow	1	91.436
ENSBTAG00000012401	None	protein_coding	Cow	1	93.6813
ENSBTAG00000031802	spermatosis associated 16 [Source:VGNC Symbol;Acc:VGNC:35175]	protein_coding	Cow	1	94.3202
ENSBTAG00000023814	epithelial cell transforming 2 [Source:VGNC Symbol;Acc:VGNC:28314]	protein_coding	Cow	1	94.7091
ENSBTAG00000020073	neutral cholesterol ester hydrolase 1 [Source:VGNC Symbol;Acc:VGNC:31911]	protein_coding	Cow	1	94.8186
ENSBTAG00000018994	TNF superfamily member 10 [Source:VGNC Symbol;Acc:VGNC:36172]	protein_coding	Cow	1	94.985
ENSBTAG00000019376	fibronectin type III domain containing 3B [Source:VGNC Symbol;Acc:VGNC:29063]	protein_coding	Cow	1	95.1212
ENSBTAG00000017490	phospholipase D1 [Source:VGNC Symbol;Acc:VGNC:50244]	protein_coding	Cow	1	95.742
ENSBTAG00000049814	None	protein_coding	Cow	1	96.0223
ENSBTAG00000051079	thymosin beta 4, X-linked [Source:NCBI gene (formerly Entrezgene);Acc:781334]	protein_coding	Cow	1	96.1582
ENSBTAG00000011742	TRAF2 and NCK interacting kinase [Source:VGNC Symbol;Acc:VGNC:36179]	protein_coding	Cow	1	96.3956
ENSBTAG00000005386	solute carrier family 2 member 2 [Source:VGNC Symbol;Acc:VGNC:34800]	protein_coding	Cow	1	96.4525
ENSBTAG00000010550	eukaryotic translation initiation factor 5A2 [Source:VGNC Symbol;Acc:VGNC:28419]	protein_coding	Cow	1	96.541
ENSBTAG00000007394	ribosomal protein L22 like 1 [Source:NCBI gene (formerly Entrezgene);Acc:614872]	protein_coding	Cow	1	96.5724
ENSBTAG00000004154	SKI like proto-onco [Source:VGNC Symbol;Acc:VGNC:34648]	protein_coding	Cow	1	97.0355
ENSBTAG00000001403	protein kinase C iota [Source:VGNC Symbol;Acc:VGNC:33333]	protein_coding	Cow	1	97.0943
ENSBTAG00000013938	polyhomeotic homolog 3 [Source:VGNC Symbol;Acc:VGNC:50022]	protein_coding	Cow	1	97.1962
ENSBTAG00000048011	G protein-coupled receptor 160 [Source:VGNC Symbol;Acc:VGNC:29565]	protein_coding	Cow	1	97.2812
ENSBTAG00000039442	SEC62 homolog, preprotein translocation factor [Source:VGNC Symbol;Acc:VGNC:56236]	protein_coding	Cow	1	97.3883
ENSBTAG00000013142	myoneurin [Source:VGNC Symbol;Acc:VGNC:53589]	protein_coding	Cow	1	97.5879
ENSBTAG00000013141	actin related protein T3 [Source:VGNC Symbol;Acc:VGNC:25591]	protein_coding	Cow	1	97.6046
ENSBTAG00000005871	MDS1 and EVI1 complex locus [Source:VGNC Symbol;Acc:VGNC:31343]	protein_coding	Cow	1	98.2809
ENSBTAG00000018727	golgi integral membrane protein 4 [Source:VGNC Symbol;Acc:VGNC:29490]	protein_coding	Cow	1	99.3613
ENSBTAG00000012708	serpin family I member 1 [Source:VGNC Symbol;Acc:VGNC:34481]	protein_coding	Cow	1	99.6605
ENSBTAG00000031709	programmed cell death 10 [Source:VGNC Symbol;Acc:VGNC:32658]	protein_coding	Cow	1	99.7444
ENSBTAG00000011139	butyrylcholinesterase [Source:VGNC Symbol;Acc:VGNC:26443]	protein_coding	Cow	1	101.523
ENSBTAG00000006975	sucrase-isomaltase [Source:VGNC Symbol;Acc:VGNC:34612]	protein_coding	Cow	1	102.272
ENSBTAG00000018312	None	protein_coding	Cow	1	103.334
ENSBTAG00000027213	None	protein_coding	Cow	1	104.351
ENSBTAG00000049223	serine palmitoyltransferase small subunit B [Source:VGNC Symbol;Acc:VGNC:35260]	protein_coding	Cow	1	106.028
ENSBTAG00000016228	NMD3 ribosome export adaptor [Source:VGNC Symbol;Acc:VGNC:32125]	protein_coding	Cow	1	106.15
ENSBTAG00000001274	protein phosphatase, Mg2+/Mn2+ dependent 1L [Source:VGNC Symbol;Acc:VGNC:33216]	protein_coding	Cow	1	106.405
ENSBTAG00000017322	ADP ribosylation factor like GTPase 14 [Source:VGNC Symbol;Acc:VGNC:26139]	protein_coding	Cow	1	106.839
ENSBTAG00000017416	karyopherin subunit alpha 4 [Source:VGNC Symbol;Acc:VGNC:30703]	protein_coding	Cow	1	106.925
ENSBTAG00000008078	tripartite motif containing 59 [Source:VGNC Symbol;Acc:VGNC:36344]	protein_coding	Cow	1	107.03
ENSBTAG00000005862	structural maintenance of chromosomes 4 [Source:VGNC Symbol;Acc:VGNC:35001]	protein_coding	Cow	1	107.045
ENSBTAG00000031572	intraflagellar transport 80 [Source:VGNC Symbol;Acc:VGNC:59338]	protein_coding	Cow	1	107.095
ENSBTAG00000052570	None	protein_coding	Cow	1	107.386
ENSBTAG00000014960	schwannomin interacting protein 1 [Source:NCBI gene (formerly Entrezgene);Acc:535716]	protein_coding	Cow	1	107.553
ENSBTAG00000009263	major facilitator superfamily domain containing 1 [Source:VGNC Symbol;Acc:VGNC:31431]	protein_coding	Cow	1	108.706
ENSBTAG00000014713	retinoic acid receptor responder 1 [Source:VGNC Symbol;Acc:VGNC:33731]	protein_coding	Cow	1	108.807
ENSBTAG00000027795	G elongation factor mitochondrial 1 [Source:VGNC Symbol;Acc:VGNC:29327]	protein_coding	Cow	1	108.853
ENSBTAG00000009336	latexin [Source:VGNC Symbol;Acc:VGNC:31087]	protein_coding	Cow	1	108.867
ENSBTAG00000004126	myeloid leukemia factor 1 [Source:NCBI gene (formerly Entrezgene);Acc:533379]	protein_coding	Cow	1	108.908
ENSBTAG00000031561	arginine and serine rich coiled-coil 1 [Source:VGNC Symbol;Acc:VGNC:53602]	protein_coding	Cow	1	108.967
ENSBTAG00000009012	pentraxin 3 [Source:VGNC Symbol;Acc:VGNC:33566]	protein_coding	Cow	1	110.158
ENSBTAG00000003851	cyclin L1 [Source:VGNC Symbol;Acc:VGNC:26975]	protein_coding	Cow	1	110.448
ENSBTAG00000012120	TCDD inducible poly(ADP-ribose) polymerase [Source:VGNC Symbol;Acc:VGNC:53609]	protein_coding	Cow	1	110.928
ENSBTAG00000018471	signal sequence receptor subunit 3 [Source:VGNC Symbol;Acc:VGNC:35321]	protein_coding	Cow	1	111.096
ENSBTAG00000013013	guanine monophosphate synthase [Source:VGNC Symbol;Acc:VGNC:29443]	protein_coding	Cow	1	111.733
ENSBTAG00000014318	solute carrier family 33 member 1 [Source:VGNC Symbol;Acc:VGNC:34816]	protein_coding	Cow	1	111.829
ENSBTAG00000005203	chromosome 1 C3orf33 homolog [Source:VGNC Symbol;Acc:VGNC:52665]	protein_coding	Cow	1	111.876
ENSBTAG00000008307	phospholipase C eta 1 [Source:VGNC Symbol;Acc:VGNC:32990]	protein_coding	Cow	1	111.946
ENSBTAG00000002075	membrane metalloendopeptidase [Source:VGNC Symbol;Acc:VGNC:31514]	protein_coding	Cow	1	112.479
ENSBTAG00000006142	DEAH-box helicase 36 [Source:VGNC Symbol;Acc:VGNC:28054]	protein_coding	Cow	1	113.327
ENSBTAG00000013439	Rho guanine nucleotide exchange factor 26 [Source:VGNC Symbol;Acc:VGNC:26113]	protein_coding	Cow	1	113.383
ENSBTAG00000055257	RAP2B, member of RAS onco family [Source:VGNC Symbol;Acc:VGNC:33720]	protein_coding	Cow	1	114.554
ENSBTAG00000001465	purinergic receptor P2Y1 [Source:VGNC Symbol;Acc:VGNC:32523]	protein_coding	Cow	1	114.908
ENSBTAG00000004564	muscleblind like splicing regulator 1 [Source:VGNC Symbol;Acc:VGNC:31283]	protein_coding	Cow	1	115.304
ENSBTAG00000053581	succinate receptor 1 [Source:VGNC Symbol;Acc:VGNC:35458]	protein_coding	Cow	1	115.939
ENSBTAG00000011569	arylacetamide deacetylase (esterase) [Source:NCBI gene (formerly Entrezgene);Acc:519557]	protein_coding	Cow	1	116.033
ENSBTAG00000050308	None	protein_coding	Cow	1	116.098
ENSBTAG00000011192	G protein-coupled receptor 87 [Source:VGNC Symbol;Acc:VGNC:29603]	protein_coding	Cow	1	116.756
ENSBTAG00000020990	purinergic receptor P2Y14 [Source:VGNC Symbol;Acc:VGNC:32527]	protein_coding	Cow	1	116.847
ENSBTAG00000009848	G protein-coupled receptor 171 [Source:VGNC Symbol;Acc:VGNC:29569]	protein_coding	Cow	1	116.892
ENSBTAG00000023445	siah E3 ubiquitin protein ligase 2 [Source:VGNC Symbol;Acc:VGNC:34614]	protein_coding	Cow	1	117.362
ENSBTAG00000031435	selenoprotein T [Source:VGNC Symbol;Acc:VGNC:53604]	protein_coding	Cow	1	117.507
ENSBTAG00000009106	eukaryotic translation initiation factor 2A [Source:VGNC Symbol;Acc:VGNC:28379]	protein_coding	Cow	1	117.557
ENSBTAG00000009104	stress associated endoplasmic reticulum protein 1 [Source:VGNC Symbol;Acc:VGNC:34464]	protein_coding	Cow	1	117.598
ENSBTAG00000018402	TSC22 domain family member 2 [Source:VGNC Symbol;Acc:VGNC:36409]	protein_coding	Cow	1	117.673
ENSBTAG00000011150	profilin 2 [Source:VGNC Symbol;Acc:VGNC:32776]	protein_coding	Cow	1	118.213
ENSBTAG00000011147	ring finger protein 13 [Source:VGNC Symbol;Acc:VGNC:34020]	protein_coding	Cow	1	118.223
ENSBTAG00000005068	COMM domain containing 2 [Source:VGNC Symbol;Acc:VGNC:27583]	protein_coding	Cow	1	118.404
ENSBTAG00000007814	WW domain containing transcription regulator 1 [Source:VGNC Symbol;Acc:VGNC:36980]	protein_coding	Cow	1	118.469
ENSBTAG00000001893	transmembrane 4 L six family member 4 [Source:VGNC Symbol;Acc:VGNC:35906]	protein_coding	Cow	1	118.663
ENSBTAG00000015163	transmembrane 4 L six family member 1 [Source:VGNC Symbol;Acc:VGNC:35903]	protein_coding	Cow	1	118.81
ENSBTAG00000019960	transmembrane 4 L six family member 18 [Source:VGNC Symbol;Acc:VGNC:35904]	protein_coding	Cow	1	118.859
ENSBTAG00000012164	ceruloplasmin [Source:VGNC Symbol;Acc:VGNC:27641]	protein_coding	Cow	1	118.901
ENSBTAG00000002395	HPS3 biosis of lysosomal organelles complex 2 subunit 1 [Source:VGNC Symbol;Acc:VGNC:29944]	protein_coding	Cow	1	118.969
ENSBTAG00000019704	helicase like transcription factor [Source:VGNC Symbol;Acc:VGNC:50276]	protein_coding	Cow	1	119.074
ENSBTAG00000001721	glycogenin 1 [Source:VGNC Symbol;Acc:VGNC:29728]	protein_coding	Cow	1	119.15
ENSBTAG00000015008	carboxypeptidase A3 [Source:VGNC Symbol;Acc:VGNC:27643]	protein_coding	Cow	1	119.297
ENSBTAG00000022227	phospholipid scramblase 1 [Source:NCBI gene (formerly Entrezgene);Acc:513193]	protein_coding	Cow	1	121.946
ENSBTAG00000011986	phospholipid scramblase 4 [Source:VGNC Symbol;Acc:VGNC:33053]	protein_coding	Cow	1	122.258
ENSBTAG00000007331	procollagen-lysine,2-oxoglutarate 5-dioxygenase 2 [Source:VGNC Symbol;Acc:VGNC:33040]	protein_coding	Cow	1	122.35
ENSBTAG00000007933	divergent protein kinase domain 2A [Source:VGNC Symbol;Acc:VGNC:52667]	protein_coding	Cow	1	124.866
ENSBTAG00000031178	solute carrier family 9 member A9 [Source:VGNC Symbol;Acc:VGNC:34947]	protein_coding	Cow	1	125.043
ENSBTAG00000011584	carbohydrate sulfotransferase 2 [Source:VGNC Symbol;Acc:VGNC:27344]	protein_coding	Cow	1	125.871
ENSBTAG00000009154	U2 snRNP associated SURP domain containing [Source:VGNC Symbol;Acc:VGNC:36557]	protein_coding	Cow	1	125.962
ENSBTAG00000002232	transient receptor potential cation channel subfamily C member 1 [Source:VGNC Symbol;Acc:VGNC:36381]	protein_coding	Cow	1	126.259
ENSBTAG00000023429	plastin 1 [Source:VGNC Symbol;Acc:VGNC:33051]	protein_coding	Cow	1	126.325
ENSBTAG00000011529	ATR serine/threonine kinase [Source:VGNC Symbol;Acc:VGNC:26334]	protein_coding	Cow	1	126.472
ENSBTAG00000011524	5'-3' exoribonuclease 1 [Source:VGNC Symbol;Acc:VGNC:37008]	protein_coding	Cow	1	126.593
ENSBTAG00000018138	glycerol kinase 5 [Source:VGNC Symbol;Acc:VGNC:54783]	protein_coding	Cow	1	126.736
ENSBTAG00000006222	transcription factor Dp-2 [Source:VGNC Symbol;Acc:VGNC:35786]	protein_coding	Cow	1	126.885
ENSBTAG00000014140	ATPase Na+/K+ transporting subunit beta 3 [Source:VGNC Symbol;Acc:VGNC:26287]	protein_coding	Cow	1	127.05
ENSBTAG00000002185	ring finger protein 7 [Source:VGNC Symbol;Acc:VGNC:34072]	protein_coding	Cow	1	127.215
ENSBTAG00000015413	RAS p21 protein activator 2 [Source:VGNC Symbol;Acc:VGNC:33736]	protein_coding	Cow	1	127.346
ENSBTAG00000040061	zinc finger and BTB domain containing 38 [Source:VGNC Symbol;Acc:VGNC:37076]	protein_coding	Cow	1	127.531
ENSBTAG00000050763	2-phosphoxylose phosphatase 1 [Source:VGNC Symbol;Acc:VGNC:52811]	protein_coding	Cow	1	127.674
ENSBTAG00000009115	splA/ryanodine receptor domain and SOCS box containing 4 [Source:VGNC Symbol;Acc:VGNC:35249]	protein_coding	Cow	1	127.831
ENSBTAG00000015310	solute carrier family 25 member 36 [Source:VGNC Symbol;Acc:VGNC:34762]	protein_coding	Cow	1	128.009
ENSBTAG00000051936	None	protein_coding	Cow	1	129.414
ENSBTAG00000020028	retinol binding protein 1 [Source:VGNC Symbol;Acc:VGNC:33812]	protein_coding	Cow	1	129.557
ENSBTAG00000015056	retinol binding protein 2 [Source:VGNC Symbol;Acc:VGNC:33813]	protein_coding	Cow	1	129.62
ENSBTAG00000014843	COPI coat complex subunit beta 2 [Source:VGNC Symbol;Acc:VGNC:27594]	protein_coding	Cow	1	129.707
ENSBTAG00000047608	mitochondrial ribosomal protein S22 [Source:VGNC Symbol;Acc:VGNC:31662]	protein_coding	Cow	1	129.741
ENSBTAG00000006909	phosphatidylinositol-4,5-bisphosphate 3-kinase catalytic subunit beta [Source:VGNC Symbol;Acc:VGNC:32890]	protein_coding	Cow	1	130.293
ENSBTAG00000023426	Fas apoptotic inhibitory molecule [Source:VGNC Symbol;Acc:VGNC:28709]	protein_coding	Cow	1	130.489
ENSBTAG00000018538	centrosomal protein 70 [Source:VGNC Symbol;Acc:VGNC:27211]	protein_coding	Cow	1	130.531
ENSBTAG00000001497	muscle RAS onco homolog [Source:VGNC Symbol;Acc:VGNC:31597]	protein_coding	Cow	1	130.707
ENSBTAG00000019952	armadillo repeat containing 8 [Source:VGNC Symbol;Acc:VGNC:26162]	protein_coding	Cow	1	130.822
ENSBTAG00000019949	debranching RNA lariats 1 [Source:VGNC Symbol;Acc:VGNC:27895]	protein_coding	Cow	1	130.943
ENSBTAG00000018427	NCK adaptor protein 1 [Source:VGNC Symbol;Acc:VGNC:52804]	protein_coding	Cow	1	132.217
ENSBTAG00000054797	None	protein_coding	Cow	1	132.419
ENSBTAG00000035437	stromal antigen 1 [Source:VGNC Symbol;Acc:VGNC:35353]	protein_coding	Cow	1	132.757
ENSBTAG00000015221	propionyl-CoA carboxylase subunit beta [Source:VGNC Symbol;Acc:VGNC:32614]	protein_coding	Cow	1	132.92
ENSBTAG00000052750	None	protein_coding	Cow	1	132.924
ENSBTAG00000000750	MSL complex subunit 2 [Source:VGNC Symbol;Acc:VGNC:31699]	protein_coding	Cow	1	133.085
ENSBTAG00000023416	protein phosphatase 2 regulatory subunit B''alpha [Source:VGNC Symbol;Acc:VGNC:33258]	protein_coding	Cow	1	133.117
ENSBTAG00000007014	centrosomal protein 63 [Source:VGNC Symbol;Acc:VGNC:27209]	protein_coding	Cow	1	134.766
ENSBTAG00000014461	anaphase promoting complex subunit 13 [Source:VGNC Symbol;Acc:VGNC:25881]	protein_coding	Cow	1	134.839
ENSBTAG00000000742	angiomotin like 2 [Source:VGNC Symbol;Acc:VGNC:25872]	protein_coding	Cow	1	134.948
ENSBTAG00000016999	receptor like tyrosine kinase [Source:VGNC Symbol;Acc:VGNC:97308]	protein_coding	Cow	1	135.083
ENSBTAG00000001324	solute carrier organic anion transporter family member 2A1 [Source:VGNC Symbol;Acc:VGNC:34951]	protein_coding	Cow	1	135.337
ENSBTAG00000044075	SRP receptor subunit beta [Source:VGNC Symbol;Acc:VGNC:35291]	protein_coding	Cow	1	135.532
ENSBTAG00000023411	inhibitor of carbonic anhydrase [Source:NCBI gene (formerly Entrezgene);Acc:525947]	protein_coding	Cow	1	135.643
ENSBTAG00000000526	DNA topoisomerase II binding protein 1 [Source:VGNC Symbol;Acc:VGNC:49585]	protein_coding	Cow	1	135.754
ENSBTAG00000035556	CDV3 homolog [Source:NCBI gene (formerly Entrezgene);Acc:504871]	protein_coding	Cow	1	135.868
ENSBTAG00000017659	beaded filament structural protein 2 [Source:VGNC Symbol;Acc:VGNC:26479]	protein_coding	Cow	1	135.951
ENSBTAG00000005769	nephrocystin 3 [Source:VGNC Symbol;Acc:VGNC:32202]	protein_coding	Cow	1	136.815
ENSBTAG00000004495	ubiquitin like modifier activating enzyme 5 [Source:VGNC Symbol;Acc:VGNC:36564]	protein_coding	Cow	1	136.873
ENSBTAG00000031010	acyl-CoA dehydrogenase family member 11 [Source:VGNC Symbol;Acc:VGNC:25521]	protein_coding	Cow	1	136.906
ENSBTAG00000019577	atypical chemokine receptor 4 [Source:VGNC Symbol;Acc:VGNC:25542]	protein_coding	Cow	1	136.981
ENSBTAG00000002966	DnaJ heat shock protein family (Hsp40) member C13 [Source:VGNC Symbol;Acc:VGNC:53532]	protein_coding	Cow	1	137.052
ENSBTAG00000030942	mitochondrial ribosomal protein L3 [Source:VGNC Symbol;Acc:VGNC:31630]	protein_coding	Cow	1	138.384
ENSBTAG00000018749	nudix hydrolase 16 [Source:VGNC Symbol;Acc:VGNC:32330]	protein_coding	Cow	1	138.547
ENSBTAG00000007462	asteroid homolog 1 [Source:VGNC Symbol;Acc:VGNC:26225]	protein_coding	Cow	1	138.839
ENSBTAG00000011626	ATPase secretory pathway Ca2+ transporting 1 [Source:VGNC Symbol;Acc:VGNC:26296]	protein_coding	Cow	1	138.872
ENSBTAG00000013600	proteasome assembly chaperone 1 [Source:VGNC Symbol;Acc:VGNC:33478]	protein_coding	Cow	1	139.226
ENSBTAG00000013602	bromodomain and WD repeat domain containing 1 [Source:VGNC Symbol;Acc:VGNC:26575]	protein_coding	Cow	1	139.239
ENSBTAG00000018768	high mobility group nucleosome binding domain 1 [Source:NCBI gene (formerly Entrezgene);Acc:614915]	protein_coding	Cow	1	139.406
ENSBTAG00000023106	None	protein_coding	Cow	1	139.423
ENSBTAG00000013629	guided entry of tail-anchored proteins factor 1 [Source:VGNC Symbol;Acc:VGNC:36970]	protein_coding	Cow	1	139.443
ENSBTAG00000007068	SH3 domain binding glutamate rich protein [Source:VGNC Symbol;Acc:VGNC:34563]	protein_coding	Cow	1	139.529
ENSBTAG00000002029	immunoglobulin superfamily member 5 [Source:VGNC Symbol;Acc:VGNC:50201]	protein_coding	Cow	1	139.827
ENSBTAG00000000394	beta-secretase 2 [Source:VGNC Symbol;Acc:VGNC:26401]	protein_coding	Cow	1	141.381
ENSBTAG00000030921	FAM3 metabolism regulating signaling molecule B [Source:VGNC Symbol;Acc:VGNC:28810]	protein_coding	Cow	1	141.551
ENSBTAG00000008471	MX dynamin like GTPase 2 [Source:VGNC Symbol;Acc:VGNC:50221]	protein_coding	Cow	1	141.621
ENSBTAG00000030913	MX dynamin like GTPase 1 [Source:VGNC Symbol;Acc:VGNC:31770]	protein_coding	Cow	1	141.678
ENSBTAG00000009132	transmembrane serine protease 2 [Source:VGNC Symbol;Acc:VGNC:36140]	protein_coding	Cow	1	141.713
ENSBTAG00000021251	receptor interacting serine/threonine kinase 4 [Source:VGNC Symbol;Acc:VGNC:33983]	protein_coding	Cow	1	142.011
ENSBTAG00000021253	PR/SET domain 15 [Source:VGNC Symbol;Acc:VGNC:33293]	protein_coding	Cow	1	142.066
ENSBTAG00000021259	C2 calcium dependent domain containing 2 [Source:VGNC Symbol;Acc:VGNC:26631]	protein_coding	Cow	1	142.143
ENSBTAG00000030836	zinc finger and BTB domain containing 21 [Source:VGNC Symbol;Acc:VGNC:37066]	protein_coding	Cow	1	142.235
ENSBTAG00000021276	trefoil factor 3 [Source:VGNC Symbol;Acc:VGNC:35792]	protein_coding	Cow	1	142.565
ENSBTAG00000030814	trefoil factor 2 [Source:VGNC Symbol;Acc:VGNC:35791]	protein_coding	Cow	1	142.615
ENSBTAG00000023398	ubiquitin associated and SH3 domain containing A [Source:VGNC Symbol;Acc:VGNC:36574]	protein_coding	Cow	1	142.695
ENSBTAG00000021286	solute carrier family 37 member 1 [Source:VGNC Symbol;Acc:VGNC:34842]	protein_coding	Cow	1	142.815
ENSBTAG00000021899	phosphodiesterase 9A [Source:VGNC Symbol;Acc:VGNC:32688]	protein_coding	Cow	1	142.931
ENSBTAG00000021490	WD repeat domain 4 [Source:VGNC Symbol;Acc:VGNC:36897]	protein_coding	Cow	1	143.088
ENSBTAG00000021491	NADH:ubiquinone oxidoreductase subunit V3 [Source:VGNC Symbol;Acc:VGNC:31976]	protein_coding	Cow	1	143.12
ENSBTAG00000014153	PBX/knotted 1 homeobox 1 [Source:VGNC Symbol;Acc:VGNC:32948]	protein_coding	Cow	1	143.182
ENSBTAG00000000160	cystathionine beta-synthase [Source:NCBI gene (formerly Entrezgene);Acc:514525]	protein_coding	Cow	1	143.219
ENSBTAG00000011645	U2 small nuclear RNA auxiliary factor 1 [Source:NCBI gene (formerly Entrezgene);Acc:512680]	protein_coding	Cow	1	143.262
ENSBTAG00000011437	salt inducible kinase 1 [Source:HGNC Symbol;Acc:HGNC:11142]	protein_coding	Cow	1	143.513
ENSBTAG00000017407	heat shock transcription factor 2 binding protein [Source:VGNC Symbol;Acc:VGNC:29983]	protein_coding	Cow	1	143.642
ENSBTAG00000017418	ribosomal RNA processing 1B [Source:VGNC Symbol;Acc:VGNC:34170]	protein_coding	Cow	1	143.729
ENSBTAG00000018186	pyridoxal kinase [Source:VGNC Symbol;Acc:VGNC:50243]	protein_coding	Cow	1	143.782
ENSBTAG00000018189	cystatin B (stefin B) [Source:NCBI gene (formerly Entrezgene);Acc:514170]	protein_coding	Cow	1	143.819
ENSBTAG00000000524	cystatin B (stefin B) [Source:NCBI gene (formerly Entrezgene);Acc:512805]	protein_coding	Cow	1	143.847
ENSBTAG00000003981	ribosomal RNA processing 1 [Source:VGNC Symbol;Acc:VGNC:34168]	protein_coding	Cow	1	143.851
ENSBTAG00000020456	1-acylglycerol-3-phosphate O-acyltransferase 3 [Source:VGNC Symbol;Acc:VGNC:25736]	protein_coding	Cow	1	143.942
ENSBTAG00000007100	trafficking protein particle complex subunit 10 [Source:VGNC Symbol;Acc:VGNC:101454]	protein_coding	Cow	1	144.056
ENSBTAG00000007105	PWP2 small subunit processome component [Source:HGNC Symbol;Acc:HGNC:9711]	protein_coding	Cow	1	144.134
ENSBTAG00000007106	glutamine amidotransferase class 1 domain containing 3 [Source:NCBI gene (formerly Entrezgene);Acc:514335]	protein_coding	Cow	1	144.149
ENSBTAG00000014880	inducible T cell costimulator ligand [Source:HGNC Symbol;Acc:HGNC:17087]	protein_coding	Cow	1	144.225
ENSBTAG00000010658	phosphofructokinase, liver type [Source:VGNC Symbol;Acc:VGNC:32773]	protein_coding	Cow	1	144.309
ENSBTAG00000019589	cilia and flagella associated protein 410 [Source:VGNC Symbol;Acc:VGNC:53514]	protein_coding	Cow	1	144.341
ENSBTAG00000021901	transient receptor potential cation channel subfamily M member 2 [Source:VGNC Symbol;Acc:VGNC:36389]	protein_coding	Cow	1	144.361
ENSBTAG00000048090	ubiquitin conjugating enzyme E2 G2 [Source:VGNC Symbol;Acc:VGNC:36582]	protein_coding	Cow	1	144.659
ENSBTAG00000017321	small ubiquitin like modifier 3 [Source:VGNC Symbol;Acc:VGNC:56237]	protein_coding	Cow	1	144.687
ENSBTAG00000021771	PTTG1 interacting protein [Source:VGNC Symbol;Acc:VGNC:33565]	protein_coding	Cow	1	144.713
ENSBTAG00000017060	integrin subunit beta 2 [Source:VGNC Symbol;Acc:VGNC:30327]	protein_coding	Cow	1	144.76
ENSBTAG00000017010	SLX9 ribosome biosis factor [Source:VGNC Symbol;Acc:VGNC:28782]	protein_coding	Cow	1	144.81
ENSBTAG00000007818	protein O-fucosyltransferase 2 [Source:VGNC Symbol;Acc:VGNC:33106]	protein_coding	Cow	1	145.089
ENSBTAG00000023907	collagen type XVIII alpha 1 chain [Source:VGNC Symbol;Acc:VGNC:27559]	protein_coding	Cow	1	145.202
ENSBTAG00000024162	solute carrier family 19 member 1 [Source:VGNC Symbol;Acc:VGNC:34709]	protein_coding	Cow	1	145.3
ENSBTAG00000030775	poly(rC) binding protein 3 [Source:VGNC Symbol;Acc:VGNC:53597]	protein_coding	Cow	1	145.396
ENSBTAG00000011802	collagen type VI alpha 1 chain [Source:VGNC Symbol;Acc:VGNC:27570]	protein_coding	Cow	1	145.669
ENSBTAG00000019269	collagen type VI alpha 2 chain [Source:VGNC Symbol;Acc:VGNC:27571]	protein_coding	Cow	1	145.807
ENSBTAG00000018936	lanosterol synthase [Source:VGNC Symbol;Acc:VGNC:31065]	protein_coding	Cow	1	145.889
ENSBTAG00000003148	minichromosome maintenance complex component 3 associated protein [Source:VGNC Symbol;Acc:VGNC:31310]	protein_coding	Cow	1	145.931
ENSBTAG00000003161	ybeY metalloendoribonuclease [Source:VGNC Symbol;Acc:VGNC:54568]	protein_coding	Cow	1	145.973
ENSBTAG00000030670	pericentrin [Source:VGNC Symbol;Acc:VGNC:32637]	protein_coding	Cow	1	146.002
ENSBTAG00000011495	disco interacting A [Source:VGNC Symbol;Acc:VGNC:28066]	protein_coding	Cow	1	146.122
ENSBTAG00000004777	S100 calcium binding protein B [Source:VGNC Symbol;Acc:VGNC:34248]	protein_coding	Cow	1	146.273
ENSBTAG00000005503	protein arginine methyltransferase 2 [Source:VGNC Symbol;Acc:VGNC:33348]	protein_coding	Cow	1	146.32
ENSBTAG00000007039	F-box protein 25 [Source:VGNC Symbol;Acc:VGNC:28900]	protein_coding	Cow	1	146.528
ENSBTAG00000004742	RUNX family transcription factor 1 [Source:VGNC Symbol;Acc:VGNC:49959]	protein_coding	Cow	1	146.975
ENSBTAG00000018682	SET domain containing 4 [Source:VGNC Symbol;Acc:VGNC:34495]	protein_coding	Cow	1	148.306
ENSBTAG00000023384	carbonyl reductase 1 [Source:NCBI gene (formerly Entrezgene);Acc:515946]	protein_coding	Cow	1	148.347
ENSBTAG00000052342	None	protein_coding	Cow	1	148.359
ENSBTAG00000030629	20-beta-hydroxysteroid dehydrogenase-like [Source:NCBI gene (formerly Entrezgene);Acc:510180]	protein_coding	Cow	1	148.405
ENSBTAG00000018688	carbonyl reductase 3 [Source:VGNC Symbol;Acc:VGNC:53516]	protein_coding	Cow	1	148.441
ENSBTAG00000053201	None	protein_coding	Cow	1	148.46
ENSBTAG00000014306	DOP1 leucine zipper like protein B [Source:VGNC Symbol;Acc:VGNC:28173]	protein_coding	Cow	1	148.517
ENSBTAG00000011876	MORC family CW-type zinc finger 3 [Source:VGNC Symbol;Acc:VGNC:31556]	protein_coding	Cow	1	148.605
ENSBTAG00000011880	chromatin assembly factor 1 subunit B [Source:VGNC Symbol;Acc:VGNC:27267]	protein_coding	Cow	1	148.658
ENSBTAG00000033679	holocarboxylase synthetase [Source:VGNC Symbol;Acc:VGNC:50274]	protein_coding	Cow	1	149.031
ENSBTAG00000055107	phosphatidylinositol glycan anchor biosynthesis class P [Source:NCBI gene (formerly Entrezgene);Acc:767951]	protein_coding	Cow	1	149.301
ENSBTAG00000008167	tetratricopeptide repeat domain 3 [Source:VGNC Symbol;Acc:VGNC:36469]	protein_coding	Cow	1	149.318
ENSBTAG00000004791	VPS26 endosomal protein sorting factor C [Source:VGNC Symbol;Acc:VGNC:28218]	protein_coding	Cow	1	149.462
ENSBTAG00000001771	dual specificity tyrosine phosphorylation regulated kinase 1A [Source:VGNC Symbol;Acc:VGNC:28279]	protein_coding	Cow	1	149.568
ENSBTAG00000000973	potassium inwardly rectifying channel subfamily J member 15 [Source:VGNC Symbol;Acc:VGNC:30458]	protein_coding	Cow	1	150.591
ENSBTAG00000011001	ETS transcription factor ERG [Source:VGNC Symbol;Acc:VGNC:50174]	protein_coding	Cow	1	150.669
ENSBTAG00000009214	ETS proto-onco 2, transcription factor [Source:VGNC Symbol;Acc:VGNC:28627]	protein_coding	Cow	1	151.162
ENSBTAG00000020787	phosphoinositide-3-kinase regulatory subunit 4 [Source:VGNC Symbol;Acc:VGNC:32895]	protein_coding	Cow	1	151.476
ENSBTAG00000006479	calpain 7 [Source:VGNC Symbol;Acc:VGNC:26750]	protein_coding	Cow	1	152.233
ENSBTAG00000023377	SH3 domain binding protein 5 [Source:VGNC Symbol;Acc:VGNC:34568]	protein_coding	Cow	1	152.286
ENSBTAG00000030592	None	protein_coding	Cow	1	152.413
ENSBTAG00000023375	methyltransferase 6, methylcytidine [Source:VGNC Symbol;Acc:VGNC:31415]	protein_coding	Cow	1	152.435
ENSBTAG00000019202	ELL associated factor 1 [Source:VGNC Symbol;Acc:VGNC:28294]	protein_coding	Cow	1	152.451
ENSBTAG00000003718	2-hydroxyacyl-CoA lyase 1 [Source:VGNC Symbol;Acc:VGNC:29740]	protein_coding	Cow	1	152.6
ENSBTAG00000019129	biotinidase [Source:VGNC Symbol;Acc:VGNC:26594]	protein_coding	Cow	1	152.638
ENSBTAG00000024815	ankyrin repeat domain 28 [Source:VGNC Symbol;Acc:VGNC:25920]	protein_coding	Cow	1	152.701
ENSBTAG00000003916	diphthamide biosynthesis 3 [Source:VGNC Symbol;Acc:VGNC:53537]	protein_coding	Cow	1	153.26
ENSBTAG00000004891	oxidoreductase NAD binding domain containing 1 [Source:VGNC Symbol;Acc:VGNC:32512]	protein_coding	Cow	1	153.274
ENSBTAG00000030593	None	protein_coding	Cow	1	153.335
ENSBTAG00000051752	None	protein_coding	Cow	1	153.473
ENSBTAG00000009942	phospholipase C like 2 [Source:VGNC Symbol;Acc:VGNC:32992]	protein_coding	Cow	1	153.882
ENSBTAG00000030581	TBC1 domain family member 5 [Source:VGNC Symbol;Acc:VGNC:53608]	protein_coding	Cow	1	154.096
ENSBTAG00000021158	SATB homeobox 1 [Source:VGNC Symbol;Acc:VGNC:34298]	protein_coding	Cow	1	155.431
ENSBTAG00000013806	EF-hand domain family member B [Source:VGNC Symbol;Acc:VGNC:28350]	protein_coding	Cow	1	157.125
ENSBTAG00000046385	RAB5A, member RAS onco family [Source:VGNC Symbol;Acc:VGNC:33658]	protein_coding	Cow	1	157.199
ENSBTAG00000000746	lysine acetyltransferase 2B [Source:VGNC Symbol;Acc:VGNC:30399]	protein_coding	Cow	1	157.277
ENSBTAG00000000752	shugoshin 1 [Source:VGNC Symbol;Acc:VGNC:34545]	protein_coding	Cow	1	157.393
ENSBTAG00000049158	zinc finger protein 596 [Source:NCBI gene (formerly Entrezgene);Acc:511959]	protein_coding	Cow	1	157.491
ENSBTAG00000012867	taxilin alpha [Source:VGNC Symbol;Acc:VGNC:36530]	protein_coding	Cow	1	158.216
ENSBTAG00000002896	karyopherin subunit alpha 6 [Source:VGNC Symbol;Acc:VGNC:30705]	protein_coding	Cow	1	158.238
ENSBTAG00000049543	None	protein_coding	Cow	1	158.272
ENSBTAG00000016954	transmembrane protein 39B [Source:VGNC Symbol;Acc:VGNC:36083]	protein_coding	Cow	1	158.297
ENSBTAG00000012497	KH RNA binding domain containing, signal transduction associated 1 [Source:VGNC Symbol;Acc:VGNC:30540]	protein_coding	Cow	1	158.336
ENSBTAG00000013916	HECT and RLD domain containing E3 ubiquitin protein ligase 2 [Source:VGNC Symbol;Acc:VGNC:59172]	protein_coding	Cow	2	0.719767
ENSBTAG00000002316	NIPA magnesium transporter 1 [Source:VGNC Symbol;Acc:VGNC:53153]	protein_coding	Cow	2	0.989536
ENSBTAG00000016895	NIPA magnesium transporter 2 [Source:VGNC Symbol;Acc:VGNC:53154]	protein_coding	Cow	2	1.0446
ENSBTAG00000016894	cytoplasmic FMR1 interacting protein 1 [Source:VGNC Symbol;Acc:VGNC:50307]	protein_coding	Cow	2	1.06669
ENSBTAG00000014714	tubulin gamma complex associated protein 5 [Source:VGNC Symbol;Acc:VGNC:36515]	protein_coding	Cow	2	1.23296
ENSBTAG00000015841	coiled-coil domain containing 115 [Source:NCBI gene (formerly Entrezgene);Acc:513406]	protein_coding	Cow	2	1.31416
ENSBTAG00000003225	IMP U3 small nucleolar ribonucleoprotein 4 [Source:VGNC Symbol;Acc:VGNC:30183]	protein_coding	Cow	2	1.31842
ENSBTAG00000011658	protein tyrosine phosphatase non-receptor type 18 [Source:VGNC Symbol;Acc:VGNC:33533]	protein_coding	Cow	2	1.32299
ENSBTAG00000034978	family with sequence similarity 168 member B [Source:VGNC Symbol;Acc:VGNC:28753]	protein_coding	Cow	2	1.86538
ENSBTAG00000000941	pleckstrin homology domain containing B2 [Source:VGNC Symbol;Acc:VGNC:33010]	protein_coding	Cow	2	1.92024
ENSBTAG00000050824	heparan sulfate 6-O-sulfotransferase 1 [Source:VGNC Symbol;Acc:VGNC:29962]	protein_coding	Cow	2	4.18729
ENSBTAG00000005444	UDP-glucose glycoprotein glucosyltransferase 1 [Source:VGNC Symbol;Acc:VGNC:36649]	protein_coding	Cow	2	4.30042
ENSBTAG00000050981	None	protein_coding	Cow	2	4.39987
ENSBTAG00000006003	Sin3A associated protein 130 [Source:VGNC Symbol;Acc:VGNC:34280]	protein_coding	Cow	2	4.45487
ENSBTAG00000008089	AMMECR1 like [Source:VGNC Symbol;Acc:VGNC:25868]	protein_coding	Cow	2	4.60101
ENSBTAG00000053244	RNA polymerase II subunit D [Source:VGNC Symbol;Acc:VGNC:33138]	protein_coding	Cow	2	4.62347
ENSBTAG00000005987	WD repeat domain 33 [Source:VGNC Symbol;Acc:VGNC:36892]	protein_coding	Cow	2	4.677
ENSBTAG00000006262	LIM zinc finger domain containing 2 [Source:VGNC Symbol;Acc:VGNC:30891]	protein_coding	Cow	2	4.84224
ENSBTAG00000039803	myosin VIIB [Source:VGNC Symbol;Acc:VGNC:31831]	protein_coding	Cow	2	4.88691
ENSBTAG00000021172	interacts with SUPT6H, CTD assembly factor 1 [Source:VGNC Symbol;Acc:VGNC:30354]	protein_coding	Cow	2	5.0311
ENSBTAG00000004216	mitogen-activated protein kinase kinase kinase 2 [Source:VGNC Symbol;Acc:VGNC:31195]	protein_coding	Cow	2	5.19936
ENSBTAG00000020777	ERCC excision repair 3, TFIIH core complex helicase subunit [Source:VGNC Symbol;Acc:VGNC:28570]	protein_coding	Cow	2	5.24875
ENSBTAG00000019177	bridging integrator 1 [Source:VGNC Symbol;Acc:VGNC:26497]	protein_coding	Cow	2	5.41842
ENSBTAG00000000266	NGFI-A binding protein 1 [Source:VGNC Symbol;Acc:VGNC:31857]	protein_coding	Cow	2	5.63446
ENSBTAG00000015678	nuclear envelope integral membrane protein 2 [Source:VGNC Symbol;Acc:VGNC:32005]	protein_coding	Cow	2	5.7861
ENSBTAG00000007719	major facilitator superfamily domain containing 6 [Source:VGNC Symbol;Acc:VGNC:31441]	protein_coding	Cow	2	5.82056
ENSBTAG00000007584	inositol polyphosphate-1-phosphatase [Source:VGNC Symbol;Acc:VGNC:30208]	protein_coding	Cow	2	5.93475
ENSBTAG00000007787	3-hydroxyisobutyryl-CoA hydrolase [Source:VGNC Symbol;Acc:VGNC:106768]	protein_coding	Cow	2	5.9807
ENSBTAG00000026994	chromosome 2 C2orf88 homolog [Source:VGNC Symbol;Acc:VGNC:52705]	protein_coding	Cow	2	6.10069
ENSBTAG00000018795	PMS1 homolog 1, mismatch repair system component [Source:VGNC Symbol;Acc:VGNC:33077]	protein_coding	Cow	2	6.46009
ENSBTAG00000012561	ORMDL sphingolipid biosynthesis regulator 1 [Source:VGNC Symbol;Acc:VGNC:32452]	protein_coding	Cow	2	6.57214
ENSBTAG00000012557	O-sialoglycoprotein endopeptidase like 1 [Source:VGNC Symbol;Acc:VGNC:32471]	protein_coding	Cow	2	6.59266
ENSBTAG00000000492	asparagine synthetase domain containing 1 [Source:VGNC Symbol;Acc:VGNC:26216]	protein_coding	Cow	2	6.66557
ENSBTAG00000010498	solute carrier family 40 member 1 [Source:VGNC Symbol;Acc:VGNC:34872]	protein_coding	Cow	2	6.77642
ENSBTAG00000003002	WD repeat domain 75 [Source:VGNC Symbol;Acc:VGNC:36919]	protein_coding	Cow	2	6.93509
ENSBTAG00000027020	collagen type V alpha 2 chain [Source:VGNC Symbol;Acc:VGNC:27568]	protein_coding	Cow	2	7.19851
ENSBTAG00000021466	collagen type III alpha 1 chain [Source:VGNC Symbol;Acc:VGNC:27565]	protein_coding	Cow	2	7.37529
ENSBTAG00000007141	GULP PTB domain containing engulfment adaptor 1 [Source:VGNC Symbol;Acc:VGNC:50050]	protein_coding	Cow	2	7.83912
ENSBTAG00000049919	tissue factor pathway inhibitor [Source:VGNC Symbol;Acc:VGNC:106975]	protein_coding	Cow	2	8.77689
ENSBTAG00000008483	calcitonin receptor like receptor [Source:VGNC Symbol;Acc:VGNC:26705]	protein_coding	Cow	2	8.89173
ENSBTAG00000050392	family with sequence similarity 171 member B [Source:VGNC Symbol;Acc:VGNC:28758]	protein_coding	Cow	2	9.5533
ENSBTAG00000019929	integrin subunit alpha V [Source:VGNC Symbol;Acc:VGNC:30323]	protein_coding	Cow	2	9.64437
ENSBTAG00000021762	zinc finger CCCH-type containing 15 [Source:VGNC Symbol;Acc:VGNC:37103]	protein_coding	Cow	2	9.83837
ENSBTAG00000009777	nucleoporin 35 [Source:VGNC Symbol;Acc:VGNC:32359]	protein_coding	Cow	2	13.4266
ENSBTAG00000020961	dual specificity phosphatase 19 [Source:VGNC Symbol;Acc:VGNC:28254]	protein_coding	Cow	2	13.4743
ENSBTAG00000033662	NCK associated protein 1 [Source:VGNC Symbol;Acc:VGNC:31915]	protein_coding	Cow	2	13.5282
ENSBTAG00000008390	DnaJ heat shock protein family (Hsp40) member C10 [Source:VGNC Symbol;Acc:VGNC:49056]	protein_coding	Cow	2	13.7942
ENSBTAG00000051395	None	protein_coding	Cow	2	13.8006
ENSBTAG00000012100	phosphodiesterase 1A [Source:VGNC Symbol;Acc:VGNC:32671]	protein_coding	Cow	2	14.0561
ENSBTAG00000050322	None	protein_coding	Cow	2	14.4123
ENSBTAG00000000937	ITPR interacting domain containing 2 [Source:VGNC Symbol;Acc:VGNC:35311]	protein_coding	Cow	2	14.6542
ENSBTAG00000001755	neuronal differentiation 1 [Source:VGNC Symbol;Acc:VGNC:32017]	protein_coding	Cow	2	14.9237
ENSBTAG00000009256	integrin subunit alpha 4 [Source:VGNC Symbol;Acc:VGNC:30316]	protein_coding	Cow	2	15.0839
ENSBTAG00000043956	ubiquitin conjugating enzyme E2 E3 [Source:VGNC Symbol;Acc:VGNC:56154]	protein_coding	Cow	2	15.6398
ENSBTAG00000021726	CWC22 spliceosome associated protein homolog [Source:VGNC Symbol;Acc:VGNC:27841]	protein_coding	Cow	2	16.8137
ENSBTAG00000046904	None	protein_coding	Cow	2	17.3773
ENSBTAG00000001861	SEC14 and spectrin domain containing 1 [Source:VGNC Symbol;Acc:VGNC:56146]	protein_coding	Cow	2	17.619
ENSBTAG00000001098	pleckstrin homology domain containing A3 [Source:VGNC Symbol;Acc:VGNC:33005]	protein_coding	Cow	2	18.3881
ENSBTAG00000001097	FKBP prolyl isomerase 7 [Source:VGNC Symbol;Acc:VGNC:29026]	protein_coding	Cow	2	18.4187
ENSBTAG00000001096	protein activator of interferon induced protein kinase EIF2AK2 [Source:VGNC Symbol;Acc:VGNC:33343]	protein_coding	Cow	2	18.4379
ENSBTAG00000014405	oxysterol binding protein like 6 [Source:VGNC Symbol;Acc:VGNC:32464]	protein_coding	Cow	2	18.4818
ENSBTAG00000006168	RNA binding motif protein 45 [Source:VGNC Symbol;Acc:VGNC:52814]	protein_coding	Cow	2	18.7582
ENSBTAG00000027694	tetratricopeptide repeat domain 30A [Source:NCBI gene (formerly Entrezgene);Acc:510160]	protein_coding	Cow	2	19.2592
ENSBTAG00000009897	alkylglycerone phosphate synthase [Source:VGNC Symbol;Acc:VGNC:25739]	protein_coding	Cow	2	19.3413
ENSBTAG00000019255	NFE2 like bZIP transcription factor 2 [Source:VGNC Symbol;Acc:VGNC:32036]	protein_coding	Cow	2	19.617
ENSBTAG00000021580	heteroous nuclear ribonucleoprotein A3 [Source:VGNC Symbol;Acc:VGNC:50100]	protein_coding	Cow	2	19.6584
ENSBTAG00000006693	metaxin 2 [Source:VGNC Symbol;Acc:VGNC:56129]	protein_coding	Cow	2	20.5685
ENSBTAG00000018061	lunapark, ER junction formation factor [Source:VGNC Symbol;Acc:VGNC:30945]	protein_coding	Cow	2	20.9067
ENSBTAG00000002944	ATP synthase membrane subunit c locus 3 [Source:VGNC Symbol;Acc:VGNC:103016]	protein_coding	Cow	2	21.6881
ENSBTAG00000002295	activating transcription factor 2 [Source:VGNC Symbol;Acc:VGNC:26240]	protein_coding	Cow	2	21.7363
ENSBTAG00000001585	WAS/WASL interacting protein family member 1 [Source:VGNC Symbol;Acc:VGNC:36939]	protein_coding	Cow	2	22.13
ENSBTAG00000021636	G protein-coupled receptor 155 [Source:VGNC Symbol;Acc:VGNC:29561]	protein_coding	Cow	2	22.3197
ENSBTAG00000012966	secernin 3 [Source:VGNC Symbol;Acc:VGNC:34368]	protein_coding	Cow	2	22.3653
ENSBTAG00000038620	corepressor interacting with RBPJ, CIR1 [Source:VGNC Symbol;Acc:VGNC:59328]	protein_coding	Cow	2	22.3974
ENSBTAG00000006970	Obg like ATPase 1 [Source:VGNC Symbol;Acc:VGNC:32416]	protein_coding	Cow	2	22.5282
ENSBTAG00000000176	Sp3 transcription factor [Source:VGNC Symbol;Acc:VGNC:35154]	protein_coding	Cow	2	22.7973
ENSBTAG00000050579	None	protein_coding	Cow	2	23.2632
ENSBTAG00000003458	cell division cycle associated 7 [Source:VGNC Symbol;Acc:VGNC:27086]	protein_coding	Cow	2	23.3405
ENSBTAG00000001083	mitogen-activated protein kinase kinase kinase 20 [Source:NCBI gene (formerly Entrezgene);Acc:519251]	protein_coding	Cow	2	23.4055
ENSBTAG00000020984	Rap guanine nucleotide exchange factor 4 [Source:VGNC Symbol;Acc:VGNC:33725]	protein_coding	Cow	2	23.6077
ENSBTAG00000016836	pyruvate dehydrogenase kinase 1 [Source:VGNC Symbol;Acc:VGNC:32703]	protein_coding	Cow	2	24.0267
ENSBTAG00000017266	integrin subunit alpha 6 [Source:VGNC Symbol;Acc:VGNC:30318]	protein_coding	Cow	2	24.0916
ENSBTAG00000019075	methionyl aminopeptidase type 1D, mitochondrial [Source:VGNC Symbol;Acc:VGNC:31396]	protein_coding	Cow	2	24.4709
ENSBTAG00000010118	histone acetyltransferase 1 [Source:VGNC Symbol;Acc:VGNC:49063]	protein_coding	Cow	2	24.5641
ENSBTAG00000016762	solute carrier family 25 member 12 [Source:VGNC Symbol;Acc:VGNC:34743]	protein_coding	Cow	2	24.6374
ENSBTAG00000002646	dynein cytoplasmic 1 intermediate chain 2 [Source:VGNC Symbol;Acc:VGNC:28271]	protein_coding	Cow	2	24.7656
ENSBTAG00000007898	cytochrome b reductase 1 [Source:VGNC Symbol;Acc:VGNC:49050]	protein_coding	Cow	2	24.9129
ENSBTAG00000007683	DDB1 and CUL4 associated factor 17 [Source:VGNC Symbol;Acc:VGNC:27904]	protein_coding	Cow	2	25.0032
ENSBTAG00000016430	methyltransferase 8, methylcytidine [Source:VGNC Symbol;Acc:VGNC:31417]	protein_coding	Cow	2	25.0293
ENSBTAG00000049842	None	protein_coding	Cow	2	25.2708
ENSBTAG00000006918	tousled like kinase 1 [Source:VGNC Symbol;Acc:VGNC:35893]	protein_coding	Cow	2	25.393
ENSBTAG00000013218	golgi reassembly stacking protein 2 [Source:VGNC Symbol;Acc:VGNC:29499]	protein_coding	Cow	2	25.5239
ENSBTAG00000020296	ubiquitin protein ligase E3 component n-recognin 3 [Source:VGNC Symbol;Acc:VGNC:55173]	protein_coding	Cow	2	26.3147
ENSBTAG00000026008	methyltransferase 5, N6-adenosine [Source:VGNC Symbol;Acc:VGNC:31414]	protein_coding	Cow	2	26.5344
ENSBTAG00000008716	small RNA binding exonuclease protection factor La [Source:VGNC Symbol;Acc:VGNC:58554]	protein_coding	Cow	2	26.5453
ENSBTAG00000001093	kelch like family member 23 [Source:VGNC Symbol;Acc:VGNC:56126]	protein_coding	Cow	2	26.5702
ENSBTAG00000001092	phosphatase, orphan 2 [Source:VGNC Symbol;Acc:VGNC:32843]	protein_coding	Cow	2	26.6132
ENSBTAG00000027789	peptidylprolyl isomerase G [Source:VGNC Symbol;Acc:VGNC:33199]	protein_coding	Cow	2	26.6481
ENSBTAG00000010743	FAST kinase domains 1 [Source:VGNC Symbol;Acc:VGNC:28873]	protein_coding	Cow	2	26.694
ENSBTAG00000010736	Bardet-Biedl syndrome 5 [Source:NCBI gene (formerly Entrezgene);Acc:528191]	protein_coding	Cow	2	26.7536
ENSBTAG00000010048	SPC25 component of NDC80 kinetochore complex [Source:VGNC Symbol;Acc:VGNC:35196]	protein_coding	Cow	2	27.2486
ENSBTAG00000010362	nitric oxide synthase trafficking [Source:VGNC Symbol;Acc:VGNC:32176]	protein_coding	Cow	2	27.2695
ENSBTAG00000044179	ceramide synthase 6 [Source:VGNC Symbol;Acc:VGNC:27228]	protein_coding	Cow	2	27.3596
ENSBTAG00000017162	serine/threonine kinase 39 [Source:VGNC Symbol;Acc:VGNC:56152]	protein_coding	Cow	2	27.8703
ENSBTAG00000026882	None	protein_coding	Cow	2	29.9922
ENSBTAG00000016512	tetratricopeptide repeat domain 21B [Source:VGNC Symbol;Acc:VGNC:36460]	protein_coding	Cow	2	30.3365
ENSBTAG00000013957	polypeptide N-acetylgalactosaminyltransferase 3 [Source:VGNC Symbol;Acc:VGNC:29232]	protein_coding	Cow	2	30.5458
ENSBTAG00000007650	solute carrier family 38 member 11 [Source:VGNC Symbol;Acc:VGNC:34848]	protein_coding	Cow	2	31.2903
ENSBTAG00000005501	cordon-bleu WH2 repeat protein like 1 [Source:VGNC Symbol;Acc:VGNC:106698]	protein_coding	Cow	2	31.43
ENSBTAG00000018446	grancalcin [Source:VGNC Symbol;Acc:VGNC:29278]	protein_coding	Cow	2	34.0704
ENSBTAG00000008142	interferon induced with helicase C domain 1 [Source:VGNC Symbol;Acc:VGNC:30048]	protein_coding	Cow	2	34.1117
ENSBTAG00000000730	glucagon [Source:VGNC Symbol;Acc:VGNC:29284]	protein_coding	Cow	2	34.2926
ENSBTAG00000048246	dipeptidyl peptidase 4 [Source:VGNC Symbol;Acc:VGNC:106715]	protein_coding	Cow	2	34.3826
ENSBTAG00000021691	proteasome 26S subunit, non-ATPase 14 [Source:VGNC Symbol;Acc:VGNC:33465]	protein_coding	Cow	2	34.9727
ENSBTAG00000006654	TRAF family member associated NFKB activator [Source:VGNC Symbol;Acc:VGNC:35594]	protein_coding	Cow	2	35.1434
ENSBTAG00000005180	RNA binding motif single stranded interacting protein 1 [Source:VGNC Symbol;Acc:VGNC:33809]	protein_coding	Cow	2	35.8555
ENSBTAG00000009080	integrin subunit beta 6 [Source:VGNC Symbol;Acc:VGNC:30331]	protein_coding	Cow	2	36.0976
ENSBTAG00000032515	phospholipase A2 receptor 1 [Source:VGNC Symbol;Acc:VGNC:32966]	protein_coding	Cow	2	36.2712
ENSBTAG00000017797	lymphocyte antigen 75 [Source:NCBI gene (formerly Entrezgene);Acc:407236]	protein_coding	Cow	2	36.4545
ENSBTAG00000038195	CD302 molecule [Source:VGNC Symbol;Acc:VGNC:55333]	protein_coding	Cow	2	36.5527
ENSBTAG00000008755	membrane associated ring-CH-type finger 7 [Source:VGNC Symbol;Acc:VGNC:31242]	protein_coding	Cow	2	36.5795
ENSBTAG00000020654	bromodomain adjacent to zinc finger domain 2B [Source:VGNC Symbol;Acc:VGNC:55328]	protein_coding	Cow	2	36.7153
ENSBTAG00000004184	WD repeat, sterile alpha motif and U-box domain containing 1 [Source:VGNC Symbol;Acc:VGNC:36928]	protein_coding	Cow	2	37.062
ENSBTAG00000004177	tetratricopeptide repeat, ankyrin repeat and coiled-coil containing 1 [Source:VGNC Symbol;Acc:VGNC:35591]	protein_coding	Cow	2	37.135
ENSBTAG00000032481	death associated protein like 1 [Source:VGNC Symbol;Acc:VGNC:27879]	protein_coding	Cow	2	37.4882
ENSBTAG00000013773	plakophilin 4 [Source:VGNC Symbol;Acc:VGNC:32952]	protein_coding	Cow	2	37.6447
ENSBTAG00000011909	activin A receptor type 1 [Source:VGNC Symbol;Acc:VGNC:25592]	protein_coding	Cow	2	38.4665
ENSBTAG00000008329	cytohesin 1 interacting protein [Source:VGNC Symbol;Acc:VGNC:49051]	protein_coding	Cow	2	38.9139
ENSBTAG00000017376	polypeptide N-acetylgalactosaminyltransferase 5 [Source:VGNC Symbol;Acc:VGNC:29233]	protein_coding	Cow	2	39.0272
ENSBTAG00000009770	glycerol-3-phosphate dehydrogenase 2 [Source:VGNC Symbol;Acc:VGNC:29531]	protein_coding	Cow	2	39.6539
ENSBTAG00000003650	nuclear receptor subfamily 4 group A member 2 [Source:VGNC Symbol;Acc:VGNC:32246]	protein_coding	Cow	2	39.888
ENSBTAG00000001435	ADP ribosylation factor like GTPase 6 interacting protein 6 [Source:VGNC Symbol;Acc:VGNC:26152]	protein_coding	Cow	2	43.4279
ENSBTAG00000047365	None	protein_coding	Cow	2	43.4582
ENSBTAG00000048151	pre-mRNA processing factor 40 homolog A [Source:VGNC Symbol;Acc:VGNC:33379]	protein_coding	Cow	2	43.4703
ENSBTAG00000026851	formin like 2 [Source:VGNC Symbol;Acc:VGNC:29047]	protein_coding	Cow	2	43.5341
ENSBTAG00000001887	signal transducing adaptor molecule 2 [Source:VGNC Symbol;Acc:VGNC:97314]	protein_coding	Cow	2	44.0067
ENSBTAG00000002293	ADP ribosylation factor like GTPase 5A [Source:VGNC Symbol;Acc:VGNC:26147]	protein_coding	Cow	2	44.3559
ENSBTAG00000021020	replication timing regulatory factor 1 [Source:VGNC Symbol;Acc:VGNC:33965]	protein_coding	Cow	2	44.6602
ENSBTAG00000032369	N-myc and STAT interactor [Source:VGNC Symbol;Acc:VGNC:56132]	protein_coding	Cow	2	44.826
ENSBTAG00000016217	RNA binding motif protein 43 [Source:VGNC Symbol;Acc:VGNC:33802]	protein_coding	Cow	2	44.8576
ENSBTAG00000039731	Rho family GTPase 3 [Source:VGNC Symbol;Acc:VGNC:34006]	protein_coding	Cow	2	45.6981
ENSBTAG00000015962	metabolism of cobalamin associated D [Source:VGNC Symbol;Acc:VGNC:31511]	protein_coding	Cow	2	46.5491
ENSBTAG00000047426	LY6/PLAUR domain containing 6 [Source:VGNC Symbol;Acc:VGNC:31103]	protein_coding	Cow	2	46.6245
ENSBTAG00000019683	LY6/PLAUR domain containing 6B [Source:VGNC Symbol;Acc:VGNC:31104]	protein_coding	Cow	2	46.9663
ENSBTAG00000018581	enhancer of polycomb homolog 2 [Source:VGNC Symbol;Acc:VGNC:28528]	protein_coding	Cow	2	47.4202
ENSBTAG00000019592	methyl-CpG binding domain protein 5 [Source:VGNC Symbol;Acc:VGNC:31277]	protein_coding	Cow	2	47.6982
ENSBTAG00000051947	prothymosin, alpha sequence 28) [Source:NCBI gene (formerly Entrezgene);Acc:615626]	protein_coding	Cow	2	47.8962
ENSBTAG00000015291	origin recognition complex subunit 4 [Source:VGNC Symbol;Acc:VGNC:32449]	protein_coding	Cow	2	48.1815
ENSBTAG00000018114	activin A receptor type 2A [Source:VGNC Symbol;Acc:VGNC:25595]	protein_coding	Cow	2	48.2796
ENSBTAG00000048810	zinc finger E-box binding homeobox 2 [Source:NCBI gene (formerly Entrezgene);Acc:539873]	protein_coding	Cow	2	52.1742
ENSBTAG00000012615	zinc finger E-box binding homeobox 2 [Source:VGNC Symbol;Acc:VGNC:56157]	protein_coding	Cow	2	52.2683
ENSBTAG00000001132	glycosyltransferase like domain containing 1 [Source:VGNC Symbol;Acc:VGNC:29690]	protein_coding	Cow	2	52.3885
ENSBTAG00000032289	Rho GTPase activating protein 15 [Source:VGNC Symbol;Acc:VGNC:26076]	protein_coding	Cow	2	52.9651
ENSBTAG00000032277	kynureninase [Source:VGNC Symbol;Acc:VGNC:30759]	protein_coding	Cow	2	53.7392
ENSBTAG00000018147	neurexophilin 2 [Source:VGNC Symbol;Acc:VGNC:32381]	protein_coding	Cow	2	58.3511
ENSBTAG00000013455	speckle type BTB/POZ protein like [Source:VGNC Symbol;Acc:VGNC:35230]	protein_coding	Cow	2	58.5638
ENSBTAG00000014432	histamine N-methyltransferase [Source:VGNC Symbol;Acc:VGNC:29893]	protein_coding	Cow	2	59.1388
ENSBTAG00000001060	C-X-C motif chemokine receptor 4 [Source:VGNC Symbol;Acc:VGNC:27856]	protein_coding	Cow	2	61.2501
ENSBTAG00000009949	aspartyl-tRNA synthetase 1 [Source:VGNC Symbol;Acc:VGNC:27881]	protein_coding	Cow	2	61.3901
ENSBTAG00000015172	minichromosome maintenance complex component 6 [Source:VGNC Symbol;Acc:VGNC:31312]	protein_coding	Cow	2	61.4896
ENSBTAG00000015170	lactase [Source:VGNC Symbol;Acc:VGNC:30819]	protein_coding	Cow	2	61.535
ENSBTAG00000015169	UBX domain protein 4 [Source:VGNC Symbol;Acc:VGNC:36627]	protein_coding	Cow	2	61.5882
ENSBTAG00000013302	R3H domain containing 1 [Source:VGNC Symbol;Acc:VGNC:57358]	protein_coding	Cow	2	61.6369
ENSBTAG00000026842	zinc finger RANBP2-type containing 3 [Source:VGNC Symbol;Acc:VGNC:37373]	protein_coding	Cow	2	61.831
ENSBTAG00000013449	RAB3 GTPase activating protein catalytic subunit 1 [Source:VGNC Symbol;Acc:VGNC:33653]	protein_coding	Cow	2	62.1278
ENSBTAG00000014158	cyclin T2 [Source:VGNC Symbol;Acc:VGNC:26979]	protein_coding	Cow	2	62.3199
ENSBTAG00000018744	alpha-1,6-mannosylglycoprotein 6-beta-N-acetylglucosaminyltransferase [Source:VGNC Symbol;Acc:VGNC:54620]	protein_coding	Cow	2	62.7848
ENSBTAG00000005238	NCK associated protein 5 [Source:VGNC Symbol;Acc:VGNC:56130]	protein_coding	Cow	2	64.1575
ENSBTAG00000047036	G protein-coupled receptor 39 [Source:NCBI gene (formerly Entrezgene);Acc:100139476]	protein_coding	Cow	2	64.935
ENSBTAG00000021103	solute carrier family 35 member F5 [Source:VGNC Symbol;Acc:VGNC:34835]	protein_coding	Cow	2	65.3353
ENSBTAG00000003401	actin related protein 3 [Source:VGNC Symbol;Acc:VGNC:50033]	protein_coding	Cow	2	65.5225
ENSBTAG00000015077	None	protein_coding	Cow	2	69.4964
ENSBTAG00000010221	coiled-coil domain containing 93 [Source:VGNC Symbol;Acc:VGNC:26934]	protein_coding	Cow	2	69.5652
ENSBTAG00000002112	insulin induced 2 [Source:VGNC Symbol;Acc:VGNC:30218]	protein_coding	Cow	2	69.7569
ENSBTAG00000007111	STEAP3 metalloreductase [Source:VGNC Symbol;Acc:VGNC:35380]	protein_coding	Cow	2	71.0096
ENSBTAG00000010599	chromosome 2 C2orf76 homolog [Source:VGNC Symbol;Acc:VGNC:52703]	protein_coding	Cow	2	71.1079
ENSBTAG00000009517	diazepam binding inhibitor, acyl-CoA binding protein [Source:VGNC Symbol;Acc:VGNC:27889]	protein_coding	Cow	2	71.1924
ENSBTAG00000026825	transmembrane protein 37 [Source:VGNC Symbol;Acc:VGNC:36079]	protein_coding	Cow	2	71.2362
ENSBTAG00000013619	secretin receptor [Source:VGNC Symbol;Acc:VGNC:34370]	protein_coding	Cow	2	71.2447
ENSBTAG00000009058	transmembrane protein 177 [Source:VGNC Symbol;Acc:VGNC:36002]	protein_coding	Cow	2	71.481
ENSBTAG00000020855	protein tyrosine phosphatase non-receptor type 4 [Source:VGNC Symbol;Acc:VGNC:33539]	protein_coding	Cow	2	71.5469
ENSBTAG00000018236	erythrocyte membrane protein band 4.1 like 5 [Source:VGNC Symbol;Acc:VGNC:28525]	protein_coding	Cow	2	71.7501
ENSBTAG00000026829	transmembrane protein 185B [Source:VGNC Symbol;Acc:VGNC:36012]	protein_coding	Cow	2	71.9391
ENSBTAG00000032021	RAS like proto-onco B [Source:VGNC Symbol;Acc:VGNC:33699]	protein_coding	Cow	2	71.9414
ENSBTAG00000007765	transcription factor CP2 like 1 [Source:VGNC Symbol;Acc:VGNC:35785]	protein_coding	Cow	2	72.9637
ENSBTAG00000019781	cytoplasmic linker associated protein 1 [Source:VGNC Symbol;Acc:VGNC:27389]	protein_coding	Cow	2	73.072
ENSBTAG00000019387	nucleolar protein interacting with the FHA domain of MKI67 [Source:VGNC Symbol;Acc:VGNC:32076]	protein_coding	Cow	2	73.3874
ENSBTAG00000006059	translin [Source:VGNC Symbol;Acc:VGNC:36422]	protein_coding	Cow	2	73.3981
ENSBTAG00000014863	glycophorin C [Source:VGNC Symbol;Acc:VGNC:49062]	protein_coding	Cow	2	78.8854
ENSBTAG00000007863	glutaminase [Source:VGNC Symbol;Acc:VGNC:29419]	protein_coding	Cow	2	79.4278
ENSBTAG00000051479	None	protein_coding	Cow	2	79.4651
ENSBTAG00000007867	signal transducer and activator of transcription 1 [Source:VGNC Symbol;Acc:VGNC:56151]	protein_coding	Cow	2	79.5187
ENSBTAG00000046699	signal transducer and activator of transcription 4 [Source:VGNC Symbol;Acc:VGNC:106954]	protein_coding	Cow	2	79.5688
ENSBTAG00000011256	myosin IB [Source:VGNC Symbol;Acc:VGNC:31817]	protein_coding	Cow	2	79.7955
ENSBTAG00000018653	nucleic acid binding protein 1 [Source:VGNC Symbol;Acc:VGNC:31859]	protein_coding	Cow	2	80.2663
ENSBTAG00000018497	caveolae associated protein 2 [Source:VGNC Symbol;Acc:VGNC:26803]	protein_coding	Cow	2	80.481
ENSBTAG00000016782	solute carrier family 39 member 10 [Source:VGNC Symbol;Acc:VGNC:34858]	protein_coding	Cow	2	84.2534
ENSBTAG00000013196	serine/threonine kinase 17b [Source:VGNC Symbol;Acc:VGNC:35388]	protein_coding	Cow	2	84.6821
ENSBTAG00000007779	ral transcription factor IIIC subunit 3 [Source:VGNC Symbol;Acc:VGNC:29704]	protein_coding	Cow	2	85.361
ENSBTAG00000031696	ankyrin repeat domain 44 [Source:VGNC Symbol;Acc:VGNC:55324]	protein_coding	Cow	2	85.5679
ENSBTAG00000008915	splicing factor 3b subunit 1 [Source:VGNC Symbol;Acc:VGNC:34509]	protein_coding	Cow	2	85.9462
ENSBTAG00000004659	coenzyme Q10B [Source:VGNC Symbol;Acc:VGNC:27610]	protein_coding	Cow	2	86.0074
ENSBTAG00000012586	heat shock protein family D (Hsp60) member 1 [Source:VGNC Symbol;Acc:VGNC:49070]	protein_coding	Cow	2	86.0355
ENSBTAG00000012589	heat shock protein family E (Hsp10) member 1 [Source:VGNC Symbol;Acc:VGNC:49071]	protein_coding	Cow	2	86.0449
ENSBTAG00000019116	MOB family member 4, phocein [Source:NCBI gene (formerly Entrezgene);Acc:781884]	protein_coding	Cow	2	86.0608
ENSBTAG00000007652	raftlin family member 2 [Source:VGNC Symbol;Acc:VGNC:33892]	protein_coding	Cow	2	86.1022
ENSBTAG00000002056	methionyl-tRNA synthetase 2, mitochondrial [Source:VGNC Symbol;Acc:VGNC:31251]	protein_coding	Cow	2	86.1897
ENSBTAG00000016334	SATB homeobox 2 [Source:VGNC Symbol;Acc:VGNC:34299]	protein_coding	Cow	2	87.8432
ENSBTAG00000009952	chromosome 2 C2orf69 homolog [Source:VGNC Symbol;Acc:VGNC:52701]	protein_coding	Cow	2	88.4808
ENSBTAG00000019232	tRNA-yW synthesizing protein 5 [Source:VGNC Symbol;Acc:VGNC:36555]	protein_coding	Cow	2	88.4964
ENSBTAG00000019231	matrix AAA peptidase interacting protein 1 [Source:VGNC Symbol;Acc:VGNC:31150]	protein_coding	Cow	2	88.5197
ENSBTAG00000016092	spermatosis associated serine rich 2 like [Source:VGNC Symbol;Acc:VGNC:35194]	protein_coding	Cow	2	88.8329
ENSBTAG00000002272	potassium channel tetramerization domain containing 18 [Source:VGNC Symbol;Acc:VGNC:30507]	protein_coding	Cow	2	89.0356
ENSBTAG00000031579	shugoshin 2 [Source:VGNC Symbol;Acc:VGNC:34546]	protein_coding	Cow	2	89.0705
ENSBTAG00000009725	aldehyde oxidase 1 [Source:VGNC Symbol;Acc:VGNC:25974]	protein_coding	Cow	2	89.1022
ENSBTAG00000006049	basic leucine zipper and W2 domains 1 [Source:VGNC Symbol;Acc:VGNC:26612]	protein_coding	Cow	2	89.4705
ENSBTAG00000005408	CDC like kinase 1 [Source:VGNC Symbol;Acc:VGNC:27448]	protein_coding	Cow	2	89.5049
ENSBTAG00000005416	peptidylprolyl isomerase like 3 [Source:VGNC Symbol;Acc:VGNC:33203]	protein_coding	Cow	2	89.5197
ENSBTAG00000018282	NGG1 interacting factor 3 like 1 [Source:VGNC Symbol;Acc:VGNC:32075]	protein_coding	Cow	2	89.5329
ENSBTAG00000031473	origin recognition complex subunit 2 [Source:VGNC Symbol;Acc:VGNC:32447]	protein_coding	Cow	2	89.552
ENSBTAG00000021201	family with sequence similarity 126 member B [Source:VGNC Symbol;Acc:VGNC:28725]	protein_coding	Cow	2	89.6051
ENSBTAG00000012760	NADH:ubiquinone oxidoreductase subunit B3 [Source:VGNC Symbol;Acc:VGNC:31963]	protein_coding	Cow	2	89.6624
ENSBTAG00000010998	CASP8 and FADD like apoptosis regulator [Source:VGNC Symbol;Acc:VGNC:27255]	protein_coding	Cow	2	89.7038
ENSBTAG00000015718	caspase 8 [Source:VGNC Symbol;Acc:VGNC:26784]	protein_coding	Cow	2	89.8611
ENSBTAG00000014933	trafficking kinesin protein 2 [Source:VGNC Symbol;Acc:VGNC:36281]	protein_coding	Cow	2	89.9385
ENSBTAG00000019298	STE20 related adaptor beta [Source:VGNC Symbol;Acc:VGNC:35419]	protein_coding	Cow	2	90.0087
ENSBTAG00000017437	transmembrane protein 237 [Source:VGNC Symbol;Acc:VGNC:36050]	protein_coding	Cow	2	90.1718
ENSBTAG00000007395	alsin Rho guanine nucleotide exchange factor ALS2 [Source:VGNC Symbol;Acc:VGNC:25851]	protein_coding	Cow	2	90.2486
ENSBTAG00000049402	small ubiquitin like modifier 1 [Source:NCBI gene (formerly Entrezgene);Acc:614967]	protein_coding	Cow	2	90.7393
ENSBTAG00000005517	NOP58 ribonucleoprotein [Source:VGNC Symbol;Acc:VGNC:32170]	protein_coding	Cow	2	90.7871
ENSBTAG00000006420	bone morphotic protein receptor type 2 [Source:VGNC Symbol;Acc:VGNC:26526]	protein_coding	Cow	2	90.8647
ENSBTAG00000048876	family with sequence similarity 117 member B [Source:VGNC Symbol;Acc:VGNC:106729]	protein_coding	Cow	2	91.0601
ENSBTAG00000015424	WD repeat domain 12 [Source:VGNC Symbol;Acc:VGNC:36882]	protein_coding	Cow	2	91.2064
ENSBTAG00000016000	calcium responsive transcription factor [Source:VGNC Symbol;Acc:VGNC:26765]	protein_coding	Cow	2	91.2428
ENSBTAG00000019994	None	protein_coding	Cow	2	91.27
ENSBTAG00000014469	neurobeachin like 1 [Source:VGNC Symbol;Acc:VGNC:31894]	protein_coding	Cow	2	91.3171
ENSBTAG00000000851	cytochrome P450, family 20, subfamily A, polypeptide 1 [Source:NCBI gene (formerly Entrezgene);Acc:532945]	protein_coding	Cow	2	91.4836
ENSBTAG00000011017	abl interactor 2 [Source:VGNC Symbol;Acc:VGNC:25506]	protein_coding	Cow	2	91.545
ENSBTAG00000027201	Ras association (RalGDS/AF-6) and pleckstrin homology domains 1 [Source:VGNC Symbol;Acc:VGNC:54621]	protein_coding	Cow	2	91.6527
ENSBTAG00000007445	CD28 molecule [Source:VGNC Symbol;Acc:VGNC:27021]	protein_coding	Cow	2	91.9061
ENSBTAG00000013170	cytotoxic T-lymphocyte associated protein 4 [Source:VGNC Symbol;Acc:VGNC:27798]	protein_coding	Cow	2	92.0706
ENSBTAG00000021596	inducible T cell costimulator [Source:VGNC Symbol;Acc:VGNC:30030]	protein_coding	Cow	2	92.1446
ENSBTAG00000040367	None	protein_coding	Cow	2	92.5754
ENSBTAG00000010293	par-3 family cell polarity regulator beta [Source:VGNC Symbol;Acc:VGNC:106856]	protein_coding	Cow	2	93.2552
ENSBTAG00000053833	None	protein_coding	Cow	2	93.8877
ENSBTAG00000011971	neuropilin 2 [Source:VGNC Symbol;Acc:VGNC:32267]	protein_coding	Cow	2	94.0286
ENSBTAG00000014407	INO80 complex subunit D [Source:VGNC Symbol;Acc:VGNC:30206]	protein_coding	Cow	2	94.3637
ENSBTAG00000021976	NADH:ubiquinone oxidoreductase core subunit S1 [Source:VGNC Symbol;Acc:VGNC:56131]	protein_coding	Cow	2	94.4605
ENSBTAG00000021979	eukaryotic translation elongation factor 1 beta 2 [Source:VGNC Symbol;Acc:VGNC:54422]	protein_coding	Cow	2	94.4901
ENSBTAG00000016192	malate dehydrogenase 1B [Source:VGNC Symbol;Acc:VGNC:31334]	protein_coding	Cow	2	95.0318
ENSBTAG00000016193	FAST kinase domains 2 [Source:VGNC Symbol;Acc:VGNC:28874]	protein_coding	Cow	2	95.0647
ENSBTAG00000019190	carboxypeptidase O [Source:VGNC Symbol;Acc:VGNC:27666]	protein_coding	Cow	2	95.2347
ENSBTAG00000044097	Kruppel like factor 7 [Source:VGNC Symbol;Acc:VGNC:50537]	protein_coding	Cow	2	95.3702
ENSBTAG00000005474	cAMP responsive element binding protein 1 [Source:VGNC Symbol;Acc:VGNC:27692]	protein_coding	Cow	2	95.8461
ENSBTAG00000052083	methyltransferase 21A, HSPA lysine [Source:VGNC Symbol;Acc:VGNC:31406]	protein_coding	Cow	2	95.9102
ENSBTAG00000016297	cyclin Y like 1 [Source:VGNC Symbol;Acc:VGNC:55332]	protein_coding	Cow	2	95.9926
ENSBTAG00000020957	frizzled class receptor 5 [Source:VGNC Symbol;Acc:VGNC:29169]	protein_coding	Cow	2	96.0392
ENSBTAG00000020527	isocitrate dehydrogenase (NADP(+)) 1 [Source:NCBI gene (formerly Entrezgene);Acc:281235]	protein_coding	Cow	2	96.5103
ENSBTAG00000002177	phosphoinositide kinase, FYVE-type zinc finger containing [Source:VGNC Symbol;Acc:VGNC:32898]	protein_coding	Cow	2	96.5578
ENSBTAG00000018130	microtubule associated protein 2 [Source:VGNC Symbol;Acc:VGNC:31182]	protein_coding	Cow	2	97.4142
ENSBTAG00000054647	ribulose-5-phosphate-3-epimerase [Source:NCBI gene (formerly Entrezgene);Acc:533764]	protein_coding	Cow	2	97.8265
ENSBTAG00000021600	KAT8 regulatory NSL complex subunit 1 like [Source:VGNC Symbol;Acc:VGNC:30393]	protein_coding	Cow	2	97.8483
ENSBTAG00000010579	acyl-CoA dehydrogenase long chain [Source:VGNC Symbol;Acc:VGNC:25523]	protein_coding	Cow	2	97.9891
ENSBTAG00000015066	LanC like 1 [Source:VGNC Symbol;Acc:VGNC:30783]	protein_coding	Cow	2	98.1882
ENSBTAG00000016662	carbamoyl-phosphate synthase 1 [Source:VGNC Symbol;Acc:VGNC:27669]	protein_coding	Cow	2	98.3279
ENSBTAG00000037804	IKAROS family zinc finger 2 [Source:VGNC Symbol;Acc:VGNC:56125]	protein_coding	Cow	2	101.012
ENSBTAG00000033690	BRCA1 associated RING domain 1 [Source:VGNC Symbol;Acc:VGNC:26420]	protein_coding	Cow	2	102.76
ENSBTAG00000019274	5-aminoimidazole-4-carboxamide ribonucleotide formyltransferase/IMP cyclohydrolase [Source:VGNC Symbol;Acc:VGNC:26264]	protein_coding	Cow	2	103.328
ENSBTAG00000008300	fibronectin 1 [Source:VGNC Symbol;Acc:VGNC:29056]	protein_coding	Cow	2	103.362
ENSBTAG00000013215	melanoregulin [Source:VGNC Symbol;Acc:VGNC:31601]	protein_coding	Cow	2	103.97
ENSBTAG00000010413	transmembrane protein 169 [Source:VGNC Symbol;Acc:VGNC:35994]	protein_coding	Cow	2	104.067
ENSBTAG00000006821	peroxisomal trans-2-enoyl-CoA reductase [Source:VGNC Symbol;Acc:VGNC:32738]	protein_coding	Cow	2	104.069
ENSBTAG00000010426	X-ray repair cross complementing 5 [Source:VGNC Symbol;Acc:VGNC:37006]	protein_coding	Cow	2	104.134
ENSBTAG00000003843	SWI/SNF related, matrix associated, actin dependent regulator of chromatin, subfamily a like 1 [Source:VGNC Symbol;Acc:VGNC:34990]	protein_coding	Cow	2	104.423
ENSBTAG00000051254	ribosomal protein L37a [Source:VGNC Symbol;Acc:VGNC:56141]	protein_coding	Cow	2	104.487
ENSBTAG00000002485	tensin 1 [Source:VGNC Symbol;Acc:VGNC:36207]	protein_coding	Cow	2	105.902
ENSBTAG00000010386	actin related protein 2/3 complex subunit 2 [Source:VGNC Symbol;Acc:VGNC:55326]	protein_coding	Cow	2	106.257
ENSBTAG00000003923	G protein-coupled bile acid receptor 1 [Source:VGNC Symbol;Acc:VGNC:29521]	protein_coding	Cow	2	106.29
ENSBTAG00000003927	angio associated migratory cell protein [Source:VGNC Symbol;Acc:VGNC:25445]	protein_coding	Cow	2	106.294
ENSBTAG00000051631	PNKD metallo-beta-lactamase domain containing [Source:NCBI gene (formerly Entrezgene);Acc:616561]	protein_coding	Cow	2	106.299
ENSBTAG00000003935	transmembrane BAX inhibitor motif containing 1 [Source:VGNC Symbol;Acc:VGNC:35915]	protein_coding	Cow	2	106.302
ENSBTAG00000003936	PNKD metallo-beta-lactamase domain containing [Source:VGNC Symbol;Acc:VGNC:33080]	protein_coding	Cow	2	106.349
ENSBTAG00000015520	solute carrier family 11 member 1 [Source:VGNC Symbol;Acc:VGNC:34663]	protein_coding	Cow	2	106.393
ENSBTAG00000008362	CTD small phosphatase 1 [Source:VGNC Symbol;Acc:VGNC:27790]	protein_coding	Cow	2	106.408
ENSBTAG00000018543	villin 1 [Source:VGNC Symbol;Acc:VGNC:36794]	protein_coding	Cow	2	106.423
ENSBTAG00000016572	ubiquitin specific peptidase 37 [Source:VGNC Symbol;Acc:VGNC:36726]	protein_coding	Cow	2	106.447
ENSBTAG00000003807	CCR4-NOT transcription complex subunit 9 [Source:VGNC Symbol;Acc:VGNC:27524]	protein_coding	Cow	2	106.533
ENSBTAG00000026772	zinc finger protein 142 [Source:VGNC Symbol;Acc:VGNC:37211]	protein_coding	Cow	2	106.599
ENSBTAG00000003813	BCS1 homolog, ubiquinol-cytochrome c reductase complex chaperone [Source:VGNC Symbol;Acc:VGNC:26456]	protein_coding	Cow	2	106.619
ENSBTAG00000003817	ring finger protein 25 [Source:VGNC Symbol;Acc:VGNC:34060]	protein_coding	Cow	2	106.624
ENSBTAG00000003819	serine/threonine kinase 36 [Source:VGNC Symbol;Acc:VGNC:35398]	protein_coding	Cow	2	106.633
ENSBTAG00000018415	tubulin tyrosine ligase like 4 [Source:VGNC Symbol;Acc:VGNC:36492]	protein_coding	Cow	2	106.656
ENSBTAG00000013489	cytochrome P450, family 27, subfamily A, polypeptide 1 [Source:NCBI gene (formerly Entrezgene);Acc:511960]	protein_coding	Cow	2	106.739
ENSBTAG00000013990	Wnt family member 6 [Source:VGNC Symbol;Acc:VGNC:36962]	protein_coding	Cow	2	106.822
ENSBTAG00000008452	Indian hedgehog signaling molecule [Source:VGNC Symbol;Acc:VGNC:30099]	protein_coding	Cow	2	107.001
ENSBTAG00000031041	non-homologous end joining factor 1 [Source:VGNC Symbol;Acc:VGNC:32064]	protein_coding	Cow	2	107.021
ENSBTAG00000012619	cyclin Pas1/PHO80 domain containing 1 [Source:VGNC Symbol;Acc:VGNC:55337]	protein_coding	Cow	2	107.123
ENSBTAG00000012620	reticulophagy regulator family member 2 [Source:VGNC Symbol;Acc:VGNC:33879]	protein_coding	Cow	2	107.128
ENSBTAG00000020606	zinc finger AN1-type containing 2B [Source:VGNC Symbol;Acc:VGNC:37150]	protein_coding	Cow	2	107.158
ENSBTAG00000020607	ATP binding cassette subfamily B member 6 [Source:VGNC Symbol;Acc:VGNC:49049]	protein_coding	Cow	2	107.162
ENSBTAG00000020608	autophagy related 9A [Source:VGNC Symbol;Acc:VGNC:26262]	protein_coding	Cow	2	107.17
ENSBTAG00000020610	ankyrin repeat and zinc finger peptidyl tRNA hydrolase 1 [Source:VGNC Symbol;Acc:VGNC:25949]	protein_coding	Cow	2	107.18
ENSBTAG00000020611	galactosidase beta 1 like [Source:VGNC Symbol;Acc:VGNC:29392]	protein_coding	Cow	2	107.186
ENSBTAG00000020613	serine/threonine kinase 16 [Source:VGNC Symbol;Acc:VGNC:35387]	protein_coding	Cow	2	107.195
ENSBTAG00000030974	tubulin alpha 4a [Source:VGNC Symbol;Acc:VGNC:49986]	protein_coding	Cow	2	107.197
ENSBTAG00000030973	tubulin, alpha 3d [Source:NCBI gene (formerly Entrezgene);Acc:535605]	protein_coding	Cow	2	107.214
ENSBTAG00000013782	DnaJ heat shock protein family (Hsp40) member B2 [Source:VGNC Symbol;Acc:VGNC:49052]	protein_coding	Cow	2	107.228
ENSBTAG00000010897	regulated endocrine specific protein 18 [Source:VGNC Symbol;Acc:VGNC:33875]	protein_coding	Cow	2	107.271
ENSBTAG00000021514	aspartyl aminopeptidase [Source:VGNC Symbol;Acc:VGNC:28148]	protein_coding	Cow	2	107.308
ENSBTAG00000005353	desmin [Source:VGNC Symbol;Acc:VGNC:28013]	protein_coding	Cow	2	107.352
ENSBTAG00000002995	GDP-mannose pyrophosphorylase A [Source:VGNC Symbol;Acc:VGNC:29440]	protein_coding	Cow	2	107.429
ENSBTAG00000020539	chondroitin polymerizing factor [Source:VGNC Symbol;Acc:VGNC:27312]	protein_coding	Cow	2	107.462
ENSBTAG00000040338	obscurin like cytoskeletal adaptor 1 [Source:VGNC Symbol;Acc:VGNC:32395]	protein_coding	Cow	2	107.479
ENSBTAG00000038992	serine/threonine kinase 11 interacting protein [Source:VGNC Symbol;Acc:VGNC:35386]	protein_coding	Cow	2	107.521
ENSBTAG00000010030	EPH receptor A4 [Source:VGNC Symbol;Acc:VGNC:56106]	protein_coding	Cow	2	109.525
ENSBTAG00000046649	sphingosine-1-phosphate phosphatase 2 [Source:VGNC Symbol;Acc:VGNC:54481]	protein_coding	Cow	2	110.59
ENSBTAG00000011649	phenylalanyl-tRNA synthetase subunit beta [Source:VGNC Symbol;Acc:VGNC:28868]	protein_coding	Cow	2	110.746
ENSBTAG00000008431	monoacylglycerol O-acyltransferase 1 [Source:VGNC Symbol;Acc:VGNC:31550]	protein_coding	Cow	2	110.843
ENSBTAG00000017258	acyl-CoA synthetase long chain family member 3 [Source:VGNC Symbol;Acc:VGNC:25565]	protein_coding	Cow	2	111.038
ENSBTAG00000005315	None	protein_coding	Cow	2	111.044
ENSBTAG00000021588	secretogranin II [Source:VGNC Symbol;Acc:VGNC:34332]	protein_coding	Cow	2	111.769
ENSBTAG00000027962	None	protein_coding	Cow	2	111.893
ENSBTAG00000011133	adaptor related protein complex 1 subunit sigma 3 [Source:VGNC Symbol;Acc:VGNC:25982]	protein_coding	Cow	2	111.898
ENSBTAG00000016951	WD repeat and FYVE domain containing 1 [Source:VGNC Symbol;Acc:VGNC:36876]	protein_coding	Cow	2	112.01
ENSBTAG00000011514	mitochondrial ribosomal protein L44 [Source:VGNC Symbol;Acc:VGNC:31639]	protein_coding	Cow	2	112.069
ENSBTAG00000008717	serpin family E member 2 [Source:VGNC Symbol;Acc:VGNC:56144]	protein_coding	Cow	2	112.088
ENSBTAG00000021769	cullin 3 [Source:VGNC Symbol;Acc:VGNC:27831]	protein_coding	Cow	2	112.587
ENSBTAG00000000581	dedicator of cytokinesis 10 [Source:VGNC Symbol;Acc:VGNC:28155]	protein_coding	Cow	2	112.862
ENSBTAG00000021308	insulin receptor substrate 1 [Source:VGNC Symbol;Acc:VGNC:30283]	protein_coding	Cow	2	114.989
ENSBTAG00000023963	rhomboid domain containing 1 [Source:VGNC Symbol;Acc:VGNC:33930]	protein_coding	Cow	2	115.024
ENSBTAG00000021319	mitochondrial fission factor [Source:NCBI gene (formerly Entrezgene);Acc:506291]	protein_coding	Cow	2	115.487
ENSBTAG00000021322	transmembrane 4 L six family member 20 [Source:VGNC Symbol;Acc:VGNC:35905]	protein_coding	Cow	2	115.519
ENSBTAG00000021323	ArfGAP with FG repeats 1 [Source:VGNC Symbol;Acc:VGNC:25725]	protein_coding	Cow	2	115.63
ENSBTAG00000021325	solute carrier family 19 member 3 [Source:VGNC Symbol;Acc:VGNC:56147]	protein_coding	Cow	2	115.813
ENSBTAG00000021326	C-C motif chemokine ligand 20 [Source:VGNC Symbol;Acc:VGNC:26947]	protein_coding	Cow	2	115.948
ENSBTAG00000037640	phosphotyrosine interaction domain containing 1 [Source:VGNC Symbol;Acc:VGNC:32862]	protein_coding	Cow	2	117.024
ENSBTAG00000039046	CD24 molecule [Source:VGNC Symbol;Acc:VGNC:27014]	protein_coding	Cow	2	117.785
ENSBTAG00000021653	thyroid hormone receptor interactor 12 [Source:VGNC Symbol;Acc:VGNC:36358]	protein_coding	Cow	2	117.811
ENSBTAG00000010344	solute carrier family 16 member 14 [Source:VGNC Symbol;Acc:VGNC:34688]	protein_coding	Cow	2	118.076
ENSBTAG00000007280	None	protein_coding	Cow	2	118.154
ENSBTAG00000005584	None	protein_coding	Cow	2	118.179
ENSBTAG00000015752	SP110 nuclear body protein [Source:VGNC Symbol;Acc:VGNC:106948]	protein_coding	Cow	2	118.183
ENSBTAG00000009664	None	protein_coding	Cow	2	118.238
ENSBTAG00000047133	None	protein_coding	Cow	2	118.309
ENSBTAG00000054636	None	protein_coding	Cow	2	118.333
ENSBTAG00000037702	SP140 nuclear body protein-like [Source:NCBI gene (formerly Entrezgene);Acc:100139208]	protein_coding	Cow	2	118.362
ENSBTAG00000040055	calcium binding protein 39 [Source:VGNC Symbol;Acc:VGNC:26661]	protein_coding	Cow	2	118.53
ENSBTAG00000017855	integral membrane protein 2C [Source:VGNC Symbol;Acc:VGNC:30341]	protein_coding	Cow	2	118.666
ENSBTAG00000017431	G protein-coupled receptor 55 [Source:VGNC Symbol;Acc:VGNC:29591]	protein_coding	Cow	2	118.714
ENSBTAG00000005119	proteasome 26S subunit, non-ATPase 1 [Source:VGNC Symbol;Acc:VGNC:33461]	protein_coding	Cow	2	118.865
ENSBTAG00000018502	armadillo repeat containing 9 [Source:VGNC Symbol;Acc:VGNC:26163]	protein_coding	Cow	2	118.967
ENSBTAG00000001359	UDP-GlcNAc:betaGal beta-1,3-N-acetylglucosaminyltransferase 7 [Source:VGNC Symbol;Acc:VGNC:26383]	protein_coding	Cow	2	119.175
ENSBTAG00000016174	nucleolin [Source:NCBI gene (formerly Entrezgene);Acc:497013]	protein_coding	Cow	2	119.227
ENSBTAG00000002549	prothymosin alpha [Source:HGNC Symbol;Acc:HGNC:9623]	protein_coding	Cow	2	119.414
ENSBTAG00000019480	phosphodiesterase 6D [Source:VGNC Symbol;Acc:VGNC:32682]	protein_coding	Cow	2	119.443
ENSBTAG00000005207	COP9 signalosome subunit 7B [Source:VGNC Symbol;Acc:VGNC:27605]	protein_coding	Cow	2	119.504
ENSBTAG00000011964	DIS3 like 3'-5' exoribonuclease 2 [Source:VGNC Symbol;Acc:VGNC:28074]	protein_coding	Cow	2	119.63
ENSBTAG00000012363	None	protein_coding	Cow	2	120.102
ENSBTAG00000021050	endothelin converting enzyme like 1 [Source:VGNC Symbol;Acc:VGNC:28304]	protein_coding	Cow	2	120.118
ENSBTAG00000010598	eukaryotic translation initiation factor 4E family member 2 [Source:VGNC Symbol;Acc:VGNC:28410]	protein_coding	Cow	2	120.187
ENSBTAG00000004603	polyhomeotic homolog 2 [Source:VGNC Symbol;Acc:VGNC:32811]	protein_coding	Cow	2	120.344
ENSBTAG00000012629	zinc finger protein 362 [Source:VGNC Symbol;Acc:VGNC:37258]	protein_coding	Cow	2	120.41
ENSBTAG00000020671	tripartite motif containing 62 [Source:VGNC Symbol;Acc:VGNC:36345]	protein_coding	Cow	2	120.515
ENSBTAG00000017605	adenylate kinase 2 [Source:VGNC Symbol;Acc:VGNC:25771]	protein_coding	Cow	2	120.653
ENSBTAG00000008330	ring finger protein 19B [Source:VGNC Symbol;Acc:VGNC:34045]	protein_coding	Cow	2	120.72
ENSBTAG00000008331	transmembrane protein 54 [Source:VGNC Symbol;Acc:VGNC:36097]	protein_coding	Cow	2	120.773
ENSBTAG00000008336	hippocalcin [Source:VGNC Symbol;Acc:VGNC:29936]	protein_coding	Cow	2	120.78
ENSBTAG00000018067	S100P binding protein [Source:VGNC Symbol;Acc:VGNC:34250]	protein_coding	Cow	2	120.815
ENSBTAG00000018065	tyrosyl-tRNA synthetase 1 [Source:VGNC Symbol;Acc:VGNC:37015]	protein_coding	Cow	2	120.849
ENSBTAG00000018062	KIAA1522 [Source:VGNC Symbol;Acc:VGNC:30570]	protein_coding	Cow	2	120.884
ENSBTAG00000005904	RB binding protein 4, chromatin remodeling factor [Source:VGNC Symbol;Acc:VGNC:33770]	protein_coding	Cow	2	120.97
ENSBTAG00000027159	zinc finger and BTB domain containing 8 opposite strand [Source:VGNC Symbol;Acc:VGNC:53571]	protein_coding	Cow	2	120.987
ENSBTAG00000018199	zinc finger and BTB domain containing 8A [Source:VGNC Symbol;Acc:VGNC:37092]	protein_coding	Cow	2	121.016
ENSBTAG00000020655	BSD domain containing 1 [Source:VGNC Symbol;Acc:VGNC:26578]	protein_coding	Cow	2	121.176
ENSBTAG00000046862	MARCKS like 1 [Source:VGNC Symbol;Acc:VGNC:31245]	protein_coding	Cow	2	121.223
ENSBTAG00000012698	histone deacetylase 1 [Source:VGNC Symbol;Acc:VGNC:49065]	protein_coding	Cow	2	121.226
ENSBTAG00000012695	LCK proto-onco, Src family tyrosine kinase [Source:VGNC Symbol;Acc:VGNC:30810]	protein_coding	Cow	2	121.263
ENSBTAG00000014390	myotubularin related protein 9-like [Source:NCBI gene (formerly Entrezgene);Acc:521746]	protein_coding	Cow	2	121.291
ENSBTAG00000014388	eukaryotic translation initiation factor 3 subunit I [Source:VGNC Symbol;Acc:VGNC:28399]	protein_coding	Cow	2	121.298
ENSBTAG00000009163	transmembrane protein 234 [Source:VGNC Symbol;Acc:VGNC:36047]	protein_coding	Cow	2	121.306
ENSBTAG00000015103	IQ motif containing C [Source:VGNC Symbol;Acc:VGNC:30251]	protein_coding	Cow	2	121.317
ENSBTAG00000015104	coiled-coil domain containing 28B [Source:VGNC Symbol;Acc:VGNC:26890]	protein_coding	Cow	2	121.32
ENSBTAG00000019486	claudin 12 [Source:VGNC Symbol;Acc:VGNC:27404]	protein_coding	Cow	2	121.402
ENSBTAG00000040518	None	protein_coding	Cow	2	121.801
ENSBTAG00000039121	protein tyrosine phosphatase 4A2 [Source:VGNC Symbol;Acc:VGNC:33524]	protein_coding	Cow	2	121.808
ENSBTAG00000010050	collagen type XVI alpha 1 chain [Source:VGNC Symbol;Acc:VGNC:27557]	protein_coding	Cow	2	122.014
ENSBTAG00000010378	penta-EF-hand domain containing 1 [Source:VGNC Symbol;Acc:VGNC:32739]	protein_coding	Cow	2	122.078
ENSBTAG00000013235	tubulointerstitial nephritis antigen like 1 [Source:VGNC Symbol;Acc:VGNC:35875]	protein_coding	Cow	2	122.143
ENSBTAG00000035081	serine incorporator 2 [Source:VGNC Symbol;Acc:VGNC:106920]	protein_coding	Cow	2	122.233
ENSBTAG00000016819	fatty acid binding protein 3 [Source:VGNC Symbol;Acc:VGNC:28697]	protein_coding	Cow	2	122.286
ENSBTAG00000016818	zinc finger CCHC-type containing 17 [Source:NCBI gene (formerly Entrezgene);Acc:538816]	protein_coding	Cow	2	122.295
ENSBTAG00000016817	small nuclear ribonucleoprotein U5 subunit 40 [Source:VGNC Symbol;Acc:VGNC:35071]	protein_coding	Cow	2	122.347
ENSBTAG00000018979	pumilio RNA binding family member 1 [Source:VGNC Symbol;Acc:VGNC:33569]	protein_coding	Cow	2	122.528
ENSBTAG00000026676	syndecan 3 [Source:VGNC Symbol;Acc:VGNC:34380]	protein_coding	Cow	2	122.666
ENSBTAG00000005477	lysosomal protein transmembrane 5 [Source:VGNC Symbol;Acc:VGNC:30788]	protein_coding	Cow	2	122.807
ENSBTAG00000017253	mitochondrial trans-2-enoyl-CoA reductase [Source:VGNC Symbol;Acc:VGNC:31345]	protein_coding	Cow	2	124.332
ENSBTAG00000013309	serine and arginine rich splicing factor 4 [Source:VGNC Symbol;Acc:VGNC:35302]	protein_coding	Cow	2	124.375
ENSBTAG00000047524	transmembrane protein 200B [Source:VGNC Symbol;Acc:VGNC:36022]	protein_coding	Cow	2	124.425
ENSBTAG00000006667	erythrocyte membrane protein band 4.1 [Source:VGNC Symbol;Acc:VGNC:28519]	protein_coding	Cow	2	124.432
ENSBTAG00000015771	YTH N6-methyladenosine RNA binding protein 2 [Source:VGNC Symbol;Acc:VGNC:37042]	protein_coding	Cow	2	124.71
ENSBTAG00000001160	glucocorticoid modulatory element binding protein 1 [Source:VGNC Symbol;Acc:VGNC:29432]	protein_coding	Cow	2	124.758
ENSBTAG00000026660	TATA-box binding protein associated factor 12 [Source:VGNC Symbol;Acc:VGNC:97316]	protein_coding	Cow	2	124.81
ENSBTAG00000021525	RAB42, member RAS oncogene family [Source:HGNC Symbol;Acc:HGNC:28702]	protein_coding	Cow	2	124.842
ENSBTAG00000048228	None	protein_coding	Cow	2	124.851
ENSBTAG00000010393	tRNA selenocysteine 1 associated protein 1 [Source:VGNC Symbol;Acc:VGNC:52838]	protein_coding	Cow	2	124.855
ENSBTAG00000003788	regulator of chromosome condensation 1 [Source:VGNC Symbol;Acc:VGNC:33825]	protein_coding	Cow	2	124.883
ENSBTAG00000002727	phosphatase and actin regulator 4 [Source:VGNC Symbol;Acc:VGNC:32806]	protein_coding	Cow	2	124.923
ENSBTAG00000002678	mediator complex subunit 18 [Source:VGNC Symbol;Acc:VGNC:31355]	protein_coding	Cow	2	125.069
ENSBTAG00000002363	sestrin 2 [Source:VGNC Symbol;Acc:VGNC:34489]	protein_coding	Cow	2	125.114
ENSBTAG00000006342	ATP synthase inhibitory factor subunit 1 [Source:VGNC Symbol;Acc:VGNC:103019]	protein_coding	Cow	2	125.145
ENSBTAG00000018385	DnaJ heat shock protein family (Hsp40) member C8 [Source:VGNC Symbol;Acc:VGNC:49059]	protein_coding	Cow	2	125.151
ENSBTAG00000027051	platelet activating factor receptor [Source:VGNC Symbol;Acc:VGNC:33488]	protein_coding	Cow	2	125.202
ENSBTAG00000043989	EYA transcriptional coactivator and phosphatase 3 [Source:VGNC Symbol;Acc:VGNC:28672]	protein_coding	Cow	2	125.25
ENSBTAG00000008800	XK related 8 [Source:VGNC Symbol;Acc:VGNC:36990]	protein_coding	Cow	2	125.393
ENSBTAG00000012997	sphingomyelin phosphodiesterase acid like 3B [Source:VGNC Symbol;Acc:VGNC:35034]	protein_coding	Cow	2	125.401
ENSBTAG00000006225	replication protein A2 [Source:VGNC Symbol;Acc:VGNC:34095]	protein_coding	Cow	2	125.448
ENSBTAG00000006223	thymocyte selection associated family member 2 [Source:VGNC Symbol;Acc:VGNC:35836]	protein_coding	Cow	2	125.474
ENSBTAG00000003866	protein phosphatase 1 regulatory subunit 8 [Source:VGNC Symbol;Acc:VGNC:33249]	protein_coding	Cow	2	125.527
ENSBTAG00000001192	syntaxin 12 [Source:VGNC Symbol;Acc:VGNC:35432]	protein_coding	Cow	2	125.55
ENSBTAG00000019614	family with sequence similarity 76 member A [Source:VGNC Symbol;Acc:VGNC:28827]	protein_coding	Cow	2	125.604
ENSBTAG00000007554	interferon alpha inducible protein 6 [Source:VGNC Symbol;Acc:VGNC:30047]	protein_coding	Cow	2	125.662
ENSBTAG00000011784	FGR proto-onco, Src family tyrosine kinase [Source:VGNC Symbol;Acc:VGNC:28994]	protein_coding	Cow	2	125.689
ENSBTAG00000037456	AT-hook DNA binding motif containing 1 [Source:VGNC Symbol;Acc:VGNC:25753]	protein_coding	Cow	2	125.76
ENSBTAG00000018374	WASP family member 2 [Source:VGNC Symbol;Acc:VGNC:36866]	protein_coding	Cow	2	125.815
ENSBTAG00000010254	mitogen-activated protein kinase kinase kinase 6 [Source:VGNC Symbol;Acc:VGNC:31199]	protein_coding	Cow	2	125.921
ENSBTAG00000010253	synaptotagmin like 1 [Source:VGNC Symbol;Acc:VGNC:35546]	protein_coding	Cow	2	125.934
ENSBTAG00000010249	transmembrane protein 222 [Source:VGNC Symbol;Acc:VGNC:36043]	protein_coding	Cow	2	125.946
ENSBTAG00000053588	WD and tetratricopeptide repeats 1 [Source:VGNC Symbol;Acc:VGNC:107027]	protein_coding	Cow	2	125.971
ENSBTAG00000008766	solute carrier family 9 member A1 [Source:NCBI gene (formerly Entrezgene);Acc:317654]	protein_coding	Cow	2	126.09
ENSBTAG00000019252	keratinocyte differentiation factor 1 [Source:VGNC Symbol;Acc:VGNC:30521]	protein_coding	Cow	2	126.257
ENSBTAG00000004416	nuclear distribution C, dynein complex regulator [Source:VGNC Symbol;Acc:VGNC:32321]	protein_coding	Cow	2	126.273
ENSBTAG00000014848	nuclear receptor subfamily 0 group B member 2 [Source:VGNC Symbol;Acc:VGNC:32227]	protein_coding	Cow	2	126.303
ENSBTAG00000014849	G-patch domain containing 3 [Source:VGNC Symbol;Acc:VGNC:29518]	protein_coding	Cow	2	126.315
ENSBTAG00000014850	GPN-loop GTPase 2 [Source:VGNC Symbol;Acc:VGNC:29539]	protein_coding	Cow	2	126.321
ENSBTAG00000009223	stratifin [Source:VGNC Symbol;Acc:VGNC:34517]	protein_coding	Cow	2	126.34
ENSBTAG00000046672	zinc finger DHHC-type palmitoyltransferase 18 [Source:VGNC Symbol;Acc:VGNC:37133]	protein_coding	Cow	2	126.35
ENSBTAG00000009796	phosphatidylinositol glycan anchor biosynthesis class V [Source:VGNC Symbol;Acc:VGNC:32880]	protein_coding	Cow	2	126.392
ENSBTAG00000001024	AT-rich interaction domain 1A [Source:VGNC Symbol;Acc:VGNC:26123]	protein_coding	Cow	2	126.408
ENSBTAG00000014447	ribosomal protein S6 kinase A1 [Source:VGNC Symbol;Acc:VGNC:34140]	protein_coding	Cow	2	126.575
ENSBTAG00000003235	dehydrodolichyl diphosphate synthase subunit [Source:VGNC Symbol;Acc:VGNC:28035]	protein_coding	Cow	2	126.667
ENSBTAG00000005629	crystallin beta-gamma domain containing 2 [Source:VGNC Symbol;Acc:VGNC:27740]	protein_coding	Cow	2	126.775
ENSBTAG00000005628	CD52 molecule [Source:VGNC Symbol;Acc:VGNC:27038]	protein_coding	Cow	2	126.804
ENSBTAG00000009580	SH3 domain binding glutamate rich protein like 3 [Source:VGNC Symbol;Acc:VGNC:106924]	protein_coding	Cow	2	126.838
ENSBTAG00000009579	centrosomal protein 85 [Source:VGNC Symbol;Acc:VGNC:27216]	protein_coding	Cow	2	126.842
ENSBTAG00000019399	connector enhancer of kinase suppressor of Ras 1 [Source:VGNC Symbol;Acc:VGNC:97254]	protein_coding	Cow	2	126.911
ENSBTAG00000009562	zinc finger protein 593 [Source:VGNC Symbol;Acc:VGNC:56158]	protein_coding	Cow	2	126.93
ENSBTAG00000001513	PDLIM1 interacting kinase 1 like [Source:VGNC Symbol;Acc:VGNC:32701]	protein_coding	Cow	2	126.967
ENSBTAG00000005105	platelet activating factor acetylhydrolase 2 [Source:VGNC Symbol;Acc:VGNC:32552]	protein_coding	Cow	2	127.09
ENSBTAG00000013761	stathmin 1 [Source:NCBI gene (formerly Entrezgene);Acc:616317]	protein_coding	Cow	2	127.153
ENSBTAG00000021786	aurora kinase A and ninein interacting protein [Source:VGNC Symbol;Acc:VGNC:26347]	protein_coding	Cow	2	127.225
ENSBTAG00000021781	mitochondrial fission regulator 1 like [Source:VGNC Symbol;Acc:VGNC:31727]	protein_coding	Cow	2	127.239
ENSBTAG00000021778	selenoprotein N [Source:VGNC Symbol;Acc:VGNC:56142]	protein_coding	Cow	2	127.256
ENSBTAG00000003069	mannosidase alpha class 1C member 1 [Source:VGNC Symbol;Acc:VGNC:31163]	protein_coding	Cow	2	127.293
ENSBTAG00000001050	low density lipoprotein receptor adaptor protein 1 [Source:VGNC Symbol;Acc:VGNC:30830]	protein_coding	Cow	2	127.483
ENSBTAG00000002988	macoilin 1 [Source:VGNC Symbol;Acc:VGNC:36098]	protein_coding	Cow	2	127.543
ENSBTAG00000001296	transmembrane protein 50A [Source:VGNC Symbol;Acc:VGNC:36092]	protein_coding	Cow	2	127.662
ENSBTAG00000015222	arginine and serine rich protein 1 [Source:VGNC Symbol;Acc:VGNC:50105]	protein_coding	Cow	2	127.709
ENSBTAG00000001651	SYF2 pre-mRNA splicing factor [Source:VGNC Symbol;Acc:VGNC:35512]	protein_coding	Cow	2	127.726
ENSBTAG00000050474	RUNX family transcription factor 3 [Source:VGNC Symbol;Acc:VGNC:34221]	protein_coding	Cow	2	127.998
ENSBTAG00000009470	chloride intracellular channel 4 [Source:VGNC Symbol;Acc:VGNC:27442]	protein_coding	Cow	2	128.115
ENSBTAG00000013772	serine and arginine repetitive matrix 1 [Source:VGNC Symbol;Acc:VGNC:35294]	protein_coding	Cow	2	128.253
ENSBTAG00000012604	non-compact myelin associated protein [Source:VGNC Symbol;Acc:VGNC:31920]	protein_coding	Cow	2	128.321
ENSBTAG00000017452	RCAN family member 3 [Source:VGNC Symbol;Acc:VGNC:33822]	protein_coding	Cow	2	128.389
ENSBTAG00000013048	NIPA like domain containing 3 [Source:VGNC Symbol;Acc:VGNC:32083]	protein_coding	Cow	2	128.446
ENSBTAG00000001101	interferon lambda receptor 1 [Source:VGNC Symbol;Acc:VGNC:30061]	protein_coding	Cow	2	128.719
ENSBTAG00000001100	interleukin 22 receptor subunit alpha 1 [Source:VGNC Symbol;Acc:VGNC:30144]	protein_coding	Cow	2	128.754
ENSBTAG00000008072	serine and arginine rich splicing factor 10 [Source:VGNC Symbol;Acc:VGNC:35298]	protein_coding	Cow	2	128.924
ENSBTAG00000030435	proline rich nuclear receptor coactivator 2 [Source:VGNC Symbol;Acc:VGNC:33099]	protein_coding	Cow	2	128.939
ENSBTAG00000030434	alpha-L-fucosidase 1 [Source:VGNC Symbol;Acc:VGNC:29140]	protein_coding	Cow	2	129.056
ENSBTAG00000021832	3-hydroxy-3-methylglutaryl-CoA lyase [Source:VGNC Symbol;Acc:VGNC:29877]	protein_coding	Cow	2	129.091
ENSBTAG00000005002	UDP-galactose-4-epimerase [Source:VGNC Symbol;Acc:VGNC:29218]	protein_coding	Cow	2	129.111
ENSBTAG00000011625	lysophospholipase 2 [Source:VGNC Symbol;Acc:VGNC:31106]	protein_coding	Cow	2	129.116
ENSBTAG00000021620	PITH domain containing 1 [Source:VGNC Symbol;Acc:VGNC:32918]	protein_coding	Cow	2	129.123
ENSBTAG00000026585	elongin A [Source:VGNC Symbol;Acc:VGNC:56105]	protein_coding	Cow	2	129.147
ENSBTAG00000020905	ribosomal protein L11 [Source:VGNC Symbol;Acc:VGNC:34108]	protein_coding	Cow	2	129.168
ENSBTAG00000030425	inhibitor of DNA binding 3, HLH protein [Source:VGNC Symbol;Acc:VGNC:30032]	protein_coding	Cow	2	129.297
ENSBTAG00000014400	E2F transcription factor 2 [Source:VGNC Symbol;Acc:VGNC:54420]	protein_coding	Cow	2	129.327
ENSBTAG00000012263	ArfGAP with SH3 domain, ankyrin repeat and PH domain 3 [Source:VGNC Symbol;Acc:VGNC:54406]	protein_coding	Cow	2	129.367
ENSBTAG00000038865	transcription elongation factor A3 [Source:VGNC Symbol;Acc:VGNC:35681]	protein_coding	Cow	2	129.422
ENSBTAG00000002594	zinc finger protein 436 [Source:VGNC Symbol;Acc:VGNC:37275]	protein_coding	Cow	2	129.478
ENSBTAG00000016578	heteroous nuclear ribonucleoprotein R [Source:VGNC Symbol;Acc:VGNC:29899]	protein_coding	Cow	2	129.5
ENSBTAG00000040329	5-hydroxytryptamine receptor 1D [Source:VGNC Symbol;Acc:VGNC:29993]	protein_coding	Cow	2	129.645
ENSBTAG00000009502	leucine zipper protein 1 [Source:VGNC Symbol;Acc:VGNC:31084]	protein_coding	Cow	2	129.673
ENSBTAG00000009500	lysine demethylase 1A [Source:VGNC Symbol;Acc:VGNC:30522]	protein_coding	Cow	2	129.77
ENSBTAG00000045902	EPH receptor B2 [Source:VGNC Symbol;Acc:VGNC:54424]	protein_coding	Cow	2	129.898
ENSBTAG00000011196	complement C1q B chain [Source:VGNC Symbol;Acc:VGNC:26617]	protein_coding	Cow	2	130.167
ENSBTAG00000011195	None	protein_coding	Cow	2	130.178
ENSBTAG00000011193	complement C1q C chain [Source:VGNC Symbol;Acc:VGNC:26619]	protein_coding	Cow	2	130.181
ENSBTAG00000007153	complement C1q A chain [Source:VGNC Symbol;Acc:VGNC:26616]	protein_coding	Cow	2	130.19
ENSBTAG00000016448	zinc finger and BTB domain containing 40 [Source:VGNC Symbol;Acc:VGNC:37079]	protein_coding	Cow	2	130.297
ENSBTAG00000051083	Wnt family member 4 [Source:VGNC Symbol;Acc:VGNC:36959]	protein_coding	Cow	2	130.697
ENSBTAG00000001700	cell division cycle 42 [Source:VGNC Symbol;Acc:VGNC:97251]	protein_coding	Cow	2	130.733
ENSBTAG00000040602	None	protein_coding	Cow	2	130.802
ENSBTAG00000017122	heparan sulfate proteoglycan 2 [Source:VGNC Symbol;Acc:VGNC:29988]	protein_coding	Cow	2	130.907
ENSBTAG00000006940	ubiquitin specific peptidase 48 [Source:VGNC Symbol;Acc:VGNC:36733]	protein_coding	Cow	2	131.013
ENSBTAG00000008952	RAP1 GTPase activating protein [Source:VGNC Symbol;Acc:VGNC:33716]	protein_coding	Cow	2	131.096
ENSBTAG00000008951	alkaline phosphatase, biomineralization associated [Source:VGNC Symbol;Acc:VGNC:25850]	protein_coding	Cow	2	131.181
ENSBTAG00000002977	endothelin converting enzyme 1 [Source:VGNC Symbol;Acc:VGNC:28302]	protein_coding	Cow	2	131.325
ENSBTAG00000040215	eukaryotic translation initiation factor 4 gamma 3 [Source:VGNC Symbol;Acc:VGNC:28417]	protein_coding	Cow	2	131.485
ENSBTAG00000018656	heterochromatin protein 1 binding protein 3 [Source:VGNC Symbol;Acc:VGNC:29935]	protein_coding	Cow	2	131.855
ENSBTAG00000006085	dolichyl-diphosphooligosaccharide--protein glycosyltransferase non-catalytic subunit [Source:VGNC Symbol;Acc:VGNC:27952]	protein_coding	Cow	2	131.972
ENSBTAG00000006084	PTEN induced kinase 1 [Source:VGNC Symbol;Acc:VGNC:32904]	protein_coding	Cow	2	131.986
ENSBTAG00000020850	mitochondrial E3 ubiquitin protein ligase 1 [Source:VGNC Symbol;Acc:VGNC:31760]	protein_coding	Cow	2	132.116
ENSBTAG00000009156	calcium/calmodulin dependent protein kinase II inhibitor 1 [Source:VGNC Symbol;Acc:VGNC:26723]	protein_coding	Cow	2	132.137
ENSBTAG00000046977	calcium-dependent phospholipase A2 PLA2G2D4 [Source:NCBI gene (formerly Entrezgene);Acc:503625]	protein_coding	Cow	2	132.535
ENSBTAG00000020499	None	protein_coding	Cow	2	132.562
ENSBTAG00000050719	calcium-dependent phospholipase A2 PLA2G2D1 [Source:NCBI gene (formerly Entrezgene);Acc:494318]	protein_coding	Cow	2	132.596
ENSBTAG00000039122	phospholipase A2 group V [Source:VGNC Symbol;Acc:VGNC:32963]	protein_coding	Cow	2	132.63
ENSBTAG00000002700	phospholipase A2, group IIA (platelets, synovial fluid) [Source:NCBI gene (formerly Entrezgene);Acc:521383]	protein_coding	Cow	2	132.688
ENSBTAG00000005759	phospholipase A2, group IIA (platelets, synovial fluid) [Source:NCBI gene (formerly Entrezgene);Acc:507201]	protein_coding	Cow	2	132.71
ENSBTAG00000013039	None	protein_coding	Cow	2	132.739
ENSBTAG00000017108	OTU deubiquitinase 3 [Source:VGNC Symbol;Acc:VGNC:32494]	protein_coding	Cow	2	132.803
ENSBTAG00000030367	ring finger protein 186 [Source:VGNC Symbol;Acc:VGNC:34043]	protein_coding	Cow	2	132.887
ENSBTAG00000007998	transmembrane and coiled-coil domains 4 [Source:VGNC Symbol;Acc:VGNC:35931]	protein_coding	Cow	2	132.916
ENSBTAG00000005140	NBL1, DAN family BMP antagonist [Source:VGNC Symbol;Acc:VGNC:108521]	protein_coding	Cow	2	133.045
ENSBTAG00000050219	mitochondrial contact site and cristae organizing system subunit 10 [Source:HGNC Symbol;Acc:HGNC:32068]	protein_coding	Cow	2	133.074
ENSBTAG00000004554	capping actin protein of muscle Z-line subunit beta [Source:VGNC Symbol;Acc:VGNC:26759]	protein_coding	Cow	2	133.201
ENSBTAG00000013650	solute carrier family 66 member 1 [Source:VGNC Symbol;Acc:VGNC:56138]	protein_coding	Cow	2	133.347
ENSBTAG00000012289	aldo-keto reductase family 7 member A2 [Source:NCBI gene (formerly Entrezgene);Acc:511996]	protein_coding	Cow	2	133.364
ENSBTAG00000026758	None	protein_coding	Cow	2	133.388
ENSBTAG00000011951	MRT4 homolog, ribosome maturation factor [Source:VGNC Symbol;Acc:VGNC:31680]	protein_coding	Cow	2	133.406
ENSBTAG00000011950	ER membrane protein complex subunit 1 [Source:VGNC Symbol;Acc:VGNC:28461]	protein_coding	Cow	2	133.407
ENSBTAG00000015240	ubiquitin protein ligase E3 component n-recognin 4 [Source:VGNC Symbol;Acc:VGNC:36618]	protein_coding	Cow	2	133.452
ENSBTAG00000030335	aldehyde dehydrogenase 4 family member A1 [Source:VGNC Symbol;Acc:VGNC:25815]	protein_coding	Cow	2	133.757
ENSBTAG00000008579	regulator of chromosome condensation 2 [Source:VGNC Symbol;Acc:VGNC:33827]	protein_coding	Cow	2	135.211
ENSBTAG00000008314	succinate dehydrogenase complex iron sulfur subunit B [Source:VGNC Symbol;Acc:VGNC:34391]	protein_coding	Cow	2	135.549
ENSBTAG00000008309	ATPase cation transporting 13A2 [Source:VGNC Symbol;Acc:VGNC:26278]	protein_coding	Cow	2	135.586
ENSBTAG00000003832	microfibril associated protein 2 [Source:VGNC Symbol;Acc:VGNC:31422]	protein_coding	Cow	2	135.612
ENSBTAG00000013282	NECAP endocytosis associated 2 [Source:VGNC Symbol;Acc:VGNC:31981]	protein_coding	Cow	2	135.674
ENSBTAG00000009251	SUZ RNA binding domain containing 1 [Source:VGNC Symbol;Acc:VGNC:35550]	protein_coding	Cow	2	135.739
ENSBTAG00000051080	None	protein_coding	Cow	2	135.761
ENSBTAG00000052646	None	protein_coding	Cow	2	135.77
ENSBTAG00000008510	F-box protein 42 [Source:VGNC Symbol;Acc:VGNC:28913]	protein_coding	Cow	2	135.784
ENSBTAG00000014221	ciliosis and planar polarity effector complex subunit 2 [Source:VGNC Symbol;Acc:VGNC:34179]	protein_coding	Cow	2	135.878
ENSBTAG00000005670	Rho guanine nucleotide exchange factor 19 [Source:VGNC Symbol;Acc:VGNC:26110]	protein_coding	Cow	2	135.893
ENSBTAG00000000815	EPH receptor A2 [Source:VGNC Symbol;Acc:VGNC:28534]	protein_coding	Cow	2	135.934
ENSBTAG00000048513	None	protein_coding	Cow	2	136.188
ENSBTAG00000037819	SFT2 domain containing 2 [Source:VGNC Symbol;Acc:VGNC:34525]	protein_coding	Cow	3	0.310346
ENSBTAG00000005393	TOR signaling pathway regulator [Source:VGNC Symbol;Acc:VGNC:35878]	protein_coding	Cow	3	0.386406
ENSBTAG00000020969	DDB1 and CUL4 associated factor 6 [Source:VGNC Symbol;Acc:VGNC:27906]	protein_coding	Cow	3	0.57263
ENSBTAG00000020968	mitochondrial pyruvate carrier 2 [Source:VGNC Symbol;Acc:VGNC:31570]	protein_coding	Cow	3	0.752398
ENSBTAG00000002823	myelin protein zero like 1 [Source:VGNC Symbol;Acc:VGNC:31592]	protein_coding	Cow	3	0.915375
ENSBTAG00000014151	RCSD domain containing 1 [Source:VGNC Symbol;Acc:VGNC:33837]	protein_coding	Cow	3	1.01119
ENSBTAG00000008931	cellular repressor of E1A stimulateds 1 [Source:VGNC Symbol;Acc:VGNC:27702]	protein_coding	Cow	3	1.14882
ENSBTAG00000012700	CD247 molecule [Source:VGNC Symbol;Acc:VGNC:27016]	protein_coding	Cow	3	1.18275
ENSBTAG00000024534	POU class 2 homeobox 1 [Source:VGNC Symbol;Acc:VGNC:33174]	protein_coding	Cow	3	1.28007
ENSBTAG00000009148	glycoprotein A33 [Source:VGNC Symbol;Acc:VGNC:50186]	protein_coding	Cow	3	1.6759
ENSBTAG00000010456	transcriptional adaptor 1 [Source:VGNC Symbol;Acc:VGNC:35564]	protein_coding	Cow	3	2.0344
ENSBTAG00000010775	pogo transposable element derived with KRAB domain [Source:VGNC Symbol;Acc:VGNC:33107]	protein_coding	Cow	3	2.05196
ENSBTAG00000044150	uridine-cytidine kinase 2 [Source:VGNC Symbol;Acc:VGNC:36635]	protein_coding	Cow	3	2.98498
ENSBTAG00000010009	transmembrane and coiled-coil domains 1 [Source:VGNC Symbol;Acc:VGNC:35928]	protein_coding	Cow	3	3.10583
ENSBTAG00000017852	aldehyde dehydrogenase 9 family member A1 [Source:VGNC Symbol;Acc:VGNC:25820]	protein_coding	Cow	3	3.22058
ENSBTAG00000010265	microsomal glutathione S-transferase 3 [Source:VGNC Symbol;Acc:VGNC:31453]	protein_coding	Cow	3	3.26499
ENSBTAG00000013801	PBX homeobox 1 [Source:VGNC Symbol;Acc:VGNC:32607]	protein_coding	Cow	3	4.14729
ENSBTAG00000054238	None	protein_coding	Cow	3	4.47677
ENSBTAG00000007247	NUF2 component of NDC80 kinetochore complex [Source:VGNC Symbol;Acc:VGNC:32344]	protein_coding	Cow	3	5.96036
ENSBTAG00000016341	regulator of G protein signaling 5 [Source:VGNC Symbol;Acc:VGNC:55670]	protein_coding	Cow	3	6.15908
ENSBTAG00000046277	regulator of G protein signaling 4 [Source:VGNC Symbol;Acc:VGNC:54394]	protein_coding	Cow	3	6.29085
ENSBTAG00000027425	coiled-coil domain containing 190 [Source:VGNC Symbol;Acc:VGNC:26883]	protein_coding	Cow	3	6.56741
ENSBTAG00000005976	hydroxysteroid 17-beta dehydrogenase 7 [Source:VGNC Symbol;Acc:VGNC:29976]	protein_coding	Cow	3	6.63464
ENSBTAG00000004885	discoidin domain receptor tyrosine kinase 2 [Source:VGNC Symbol;Acc:VGNC:27953]	protein_coding	Cow	3	6.6776
ENSBTAG00000010206	UDP-N-acetylglucosamine pyrophosphorylase 1 [Source:VGNC Symbol;Acc:VGNC:36559]	protein_coding	Cow	3	6.90632
ENSBTAG00000012694	U2AF homology motif kinase 1 [Source:VGNC Symbol;Acc:VGNC:36653]	protein_coding	Cow	3	6.98066
ENSBTAG00000054194	SH2 domain containing 1B [Source:VGNC Symbol;Acc:VGNC:55680]	protein_coding	Cow	3	7.06727
ENSBTAG00000050790	chromosome 3 C1orf226 homolog [Source:NCBI gene (formerly Entrezgene);Acc:783439]	protein_coding	Cow	3	7.10784
ENSBTAG00000010158	nitric oxide synthase 1 adaptor protein [Source:VGNC Symbol;Acc:VGNC:55636]	protein_coding	Cow	3	7.13583
ENSBTAG00000005227	activating transcription factor 6 [Source:VGNC Symbol;Acc:VGNC:26244]	protein_coding	Cow	3	7.59909
ENSBTAG00000021754	dual specificity phosphatase 12 [Source:VGNC Symbol;Acc:VGNC:28251]	protein_coding	Cow	3	7.85191
ENSBTAG00000021842	Fc fragment of IgG receptor IIb [Source:NCBI gene (formerly Entrezgene);Acc:282229]	protein_coding	Cow	3	7.9312
ENSBTAG00000002096	Fc fragment of IgG, low affinity IIIa, receptor (CD16a) [Source:NCBI gene (formerly Entrezgene);Acc:281766]	protein_coding	Cow	3	8.0003
ENSBTAG00000038124	Fc fragment of IgG receptor IIa [Source:NCBI gene (formerly Entrezgene);Acc:782652]	protein_coding	Cow	3	8.03586
ENSBTAG00000015856	cilia and flagella associated protein 126 [Source:VGNC Symbol;Acc:VGNC:27237]	protein_coding	Cow	3	8.14306
ENSBTAG00000015853	succinate dehydrogenase complex subunit C [Source:VGNC Symbol;Acc:VGNC:34392]	protein_coding	Cow	3	8.17762
ENSBTAG00000040512	Purkinje cell protein 4 like 1 [Source:VGNC Symbol;Acc:VGNC:32645]	protein_coding	Cow	3	8.23145
ENSBTAG00000009215	nuclear receptor subfamily 1 group I member 3 [Source:VGNC Symbol;Acc:VGNC:32234]	protein_coding	Cow	3	8.27166
ENSBTAG00000009213	translocase of outer mitochondrial membrane 40 like [Source:VGNC Symbol;Acc:VGNC:49581]	protein_coding	Cow	3	8.2758
ENSBTAG00000009212	apolipoprotein A2 [Source:VGNC Symbol;Acc:VGNC:26023]	protein_coding	Cow	3	8.28287
ENSBTAG00000024503	Fc epsilon receptor Ig [Source:VGNC Symbol;Acc:VGNC:28931]	protein_coding	Cow	3	8.28694
ENSBTAG00000002203	NADH:ubiquinone oxidoreductase core subunit S2 [Source:VGNC Symbol;Acc:VGNC:31969]	protein_coding	Cow	3	8.29074
ENSBTAG00000021897	beta-1,4-galactosyltransferase 3 [Source:VGNC Symbol;Acc:VGNC:26390]	protein_coding	Cow	3	8.32101
ENSBTAG00000021894	protoporphyrinogen oxidase [Source:VGNC Symbol;Acc:VGNC:33219]	protein_coding	Cow	3	8.32693
ENSBTAG00000021893	ubiquitin specific peptidase 21 [Source:VGNC Symbol;Acc:VGNC:52843]	protein_coding	Cow	3	8.33149
ENSBTAG00000021705	ubiquitin-fold modifier conjugating enzyme 1 [Source:VGNC Symbol;Acc:VGNC:36644]	protein_coding	Cow	3	8.33825
ENSBTAG00000020154	death effector domain containing [Source:VGNC Symbol;Acc:VGNC:27984]	protein_coding	Cow	3	8.36312
ENSBTAG00000020153	nitrilase 1 [Source:VGNC Symbol;Acc:VGNC:32089]	protein_coding	Cow	3	8.3732
ENSBTAG00000020152	prefoldin subunit 2 [Source:VGNC Symbol;Acc:VGNC:59188]	protein_coding	Cow	3	8.37692
ENSBTAG00000017875	Rho GTPase activating protein 30 [Source:VGNC Symbol;Acc:VGNC:26088]	protein_coding	Cow	3	8.42019
ENSBTAG00000017873	upstream transcription factor 1 [Source:VGNC Symbol;Acc:VGNC:55695]	protein_coding	Cow	3	8.43689
ENSBTAG00000017856	thiosulfate sulfurtransferase like domain containing 1 [Source:VGNC Symbol;Acc:VGNC:50177]	protein_coding	Cow	3	8.44291
ENSBTAG00000017846	F11 receptor [Source:VGNC Symbol;Acc:VGNC:50010]	protein_coding	Cow	3	8.46441
ENSBTAG00000046231	None	protein_coding	Cow	3	8.69411
ENSBTAG00000002951	CD244 molecule [Source:VGNC Symbol;Acc:VGNC:27015]	protein_coding	Cow	3	8.69532
ENSBTAG00000002947	lymphocyte antigen 9 [Source:VGNC Symbol;Acc:VGNC:31094]	protein_coding	Cow	3	8.76084
ENSBTAG00000010458	None	protein_coding	Cow	3	8.80258
ENSBTAG00000001197	SLAM family member 7 [Source:VGNC Symbol;Acc:VGNC:34655]	protein_coding	Cow	3	8.84895
ENSBTAG00000011238	CD48 molecule [Source:VGNC Symbol;Acc:VGNC:27036]	protein_coding	Cow	3	8.90188
ENSBTAG00000007927	signaling lymphocytic activation molecule family member 1 [Source:VGNC Symbol;Acc:VGNC:34653]	protein_coding	Cow	3	8.96959
ENSBTAG00000019033	CD84 molecule [Source:VGNC Symbol;Acc:VGNC:53854]	protein_coding	Cow	3	9.07673
ENSBTAG00000014368	SLAM family member 6 [Source:VGNC Symbol;Acc:VGNC:34654]	protein_coding	Cow	3	9.15284
ENSBTAG00000004334	nicastrin [Source:VGNC Symbol;Acc:VGNC:31929]	protein_coding	Cow	3	9.32428
ENSBTAG00000004333	COPI coat complex subunit alpha [Source:VGNC Symbol;Acc:VGNC:27592]	protein_coding	Cow	3	9.35063
ENSBTAG00000007537	peroxisomal biosis factor 19 [Source:VGNC Symbol;Acc:VGNC:32758]	protein_coding	Cow	3	9.3999
ENSBTAG00000005796	DDB1 and CUL4 associated factor 8 [Source:NCBI gene (formerly Entrezgene);Acc:510316]	protein_coding	Cow	3	9.42006
ENSBTAG00000005793	proliferation and apoptosis adaptor protein 15 [Source:VGNC Symbol;Acc:VGNC:32732]	protein_coding	Cow	3	9.46072
ENSBTAG00000009982	immunoglobulin superfamily member 8 [Source:VGNC Symbol;Acc:VGNC:30096]	protein_coding	Cow	3	9.57715
ENSBTAG00000002419	phosphatidylinositol glycan anchor biosynthesis class M [Source:VGNC Symbol;Acc:VGNC:32872]	protein_coding	Cow	3	9.64436
ENSBTAG00000007241	SLAM family member 9 [Source:VGNC Symbol;Acc:VGNC:34657]	protein_coding	Cow	3	9.73054
ENSBTAG00000001481	immunoglobulin superfamily member 9 [Source:VGNC Symbol;Acc:VGNC:30097]	protein_coding	Cow	3	9.73977
ENSBTAG00000002068	transgelin 2 [Source:VGNC Symbol;Acc:VGNC:35586]	protein_coding	Cow	3	9.7612
ENSBTAG00000016698	SLAM family member 8 [Source:VGNC Symbol;Acc:VGNC:34656]	protein_coding	Cow	3	9.8504
ENSBTAG00000004776	dual specificity phosphatase 23 [Source:VGNC Symbol;Acc:VGNC:28257]	protein_coding	Cow	3	9.91293
ENSBTAG00000012887	Fc epsilon receptor Ia [Source:VGNC Symbol;Acc:VGNC:28930]	protein_coding	Cow	3	10.4196
ENSBTAG00000012884	putative mucosal pentraxin homolog [Source:NCBI gene (formerly Entrezgene);Acc:504879]	protein_coding	Cow	3	10.4588
ENSBTAG00000003217	cell adhesion molecule 3 [Source:VGNC Symbol;Acc:VGNC:26696]	protein_coding	Cow	3	10.5315
ENSBTAG00000011511	None	protein_coding	Cow	3	10.7004
ENSBTAG00000026848	None	protein_coding	Cow	3	11.3508
ENSBTAG00000048613	None	protein_coding	Cow	3	11.7695
ENSBTAG00000039993	CD1D antigen, d polypeptide [Source:NCBI gene (formerly Entrezgene);Acc:516046]	protein_coding	Cow	3	11.9147
ENSBTAG00000024960	None	protein_coding	Cow	3	12.0219
ENSBTAG00000005799	kirre like nephrin family adhesion molecule 1 [Source:VGNC Symbol;Acc:VGNC:30614]	protein_coding	Cow	3	12.2723
ENSBTAG00000053098	None	protein_coding	Cow	3	12.902
ENSBTAG00000008649	ETS variant transcription factor 3 [Source:VGNC Symbol;Acc:VGNC:50176]	protein_coding	Cow	3	13.7304
ENSBTAG00000012361	Rho guanine nucleotide exchange factor 11 [Source:VGNC Symbol;Acc:VGNC:54878]	protein_coding	Cow	3	13.8715
ENSBTAG00000012405	platelet endothelial aggregation receptor 1 [Source:VGNC Symbol;Acc:VGNC:32734]	protein_coding	Cow	3	13.9389
ENSBTAG00000024470	SH2 domain containing 2A [Source:VGNC Symbol;Acc:VGNC:34557]	protein_coding	Cow	3	14.0277
ENSBTAG00000000608	proline rich mitotic checkpoint control factor [Source:VGNC Symbol;Acc:VGNC:56085]	protein_coding	Cow	3	14.0427
ENSBTAG00000039793	heparin binding growth factor [Source:VGNC Symbol;Acc:VGNC:29787]	protein_coding	Cow	3	14.0826
ENSBTAG00000001520	mitochondrial ribosomal protein L24 [Source:VGNC Symbol;Acc:VGNC:31627]	protein_coding	Cow	3	14.0935
ENSBTAG00000001519	methyltransferase like 25B [Source:VGNC Symbol;Acc:VGNC:34167]	protein_coding	Cow	3	14.0989
ENSBTAG00000001518	interferon stimulated exonuclease 20 like 2 [Source:VGNC Symbol;Acc:VGNC:30295]	protein_coding	Cow	3	14.1063
ENSBTAG00000015794	nestin [Source:VGNC Symbol;Acc:VGNC:32009]	protein_coding	Cow	3	14.1599
ENSBTAG00000000406	G-patch domain containing 4/pseudo [Source:VGNC Symbol;Acc:VGNC:29519]	protein_coding	Cow	3	14.2329
ENSBTAG00000000404	NAD(P)HX epimerase [Source:VGNC Symbol;Acc:VGNC:55632]	protein_coding	Cow	3	14.2375
ENSBTAG00000006882	IQ motif containing GTPase activating protein 3 [Source:VGNC Symbol;Acc:VGNC:30260]	protein_coding	Cow	3	14.2597
ENSBTAG00000021649	None	protein_coding	Cow	3	14.3047
ENSBTAG00000046545	myocyte enhancer factor 2D [Source:VGNC Symbol;Acc:VGNC:31374]	protein_coding	Cow	3	14.3293
ENSBTAG00000012234	Rh family B glycoprotein [Source:VGNC Symbol;Acc:VGNC:55671]	protein_coding	Cow	3	14.4411
ENSBTAG00000006370	chaperonin containing TCP1 subunit 3 [Source:VGNC Symbol;Acc:VGNC:26996]	protein_coding	Cow	3	14.4865
ENSBTAG00000006364	glycosylated lysosomal membrane protein [Source:VGNC Symbol;Acc:VGNC:29409]	protein_coding	Cow	3	14.5063
ENSBTAG00000009436	transmembrane protein 79 [Source:VGNC Symbol;Acc:VGNC:36112]	protein_coding	Cow	3	14.5095
ENSBTAG00000009435	SMG5 nonsense mediated mRNA decay factor [Source:VGNC Symbol;Acc:VGNC:55683]	protein_coding	Cow	3	14.5172
ENSBTAG00000009434	progestin and adipoQ receptor family member 6 [Source:VGNC Symbol;Acc:VGNC:32578]	protein_coding	Cow	3	14.5462
ENSBTAG00000009432	polyamine modulated factor 1 [Source:NCBI gene (formerly Entrezgene);Acc:616311]	protein_coding	Cow	3	14.5538
ENSBTAG00000009431	solute carrier family 25 member 44 [Source:VGNC Symbol;Acc:VGNC:34769]	protein_coding	Cow	3	14.5758
ENSBTAG00000012228	semaphorin 4A [Source:VGNC Symbol;Acc:VGNC:34433]	protein_coding	Cow	3	14.6068
ENSBTAG00000017574	lamin A/C [Source:VGNC Symbol;Acc:VGNC:30929]	protein_coding	Cow	3	14.6429
ENSBTAG00000018914	RAB25, member RAS onco family [Source:VGNC Symbol;Acc:VGNC:33632]	protein_coding	Cow	3	14.701
ENSBTAG00000011754	late endosomal/lysosomal adaptor, MAPK and MTOR activator 2 [Source:VGNC Symbol;Acc:VGNC:30780]	protein_coding	Cow	3	14.7092
ENSBTAG00000001548	ubiquilin 4 [Source:VGNC Symbol;Acc:VGNC:55694]	protein_coding	Cow	3	14.7133
ENSBTAG00000001212	signal sequence receptor subunit 2 [Source:VGNC Symbol;Acc:VGNC:35320]	protein_coding	Cow	3	14.7541
ENSBTAG00000000113	Rho/Rac guanine nucleotide exchange factor 2 [Source:VGNC Symbol;Acc:VGNC:26111]	protein_coding	Cow	3	14.7815
ENSBTAG00000000108	KH domain containing 4, pre-mRNA splicing factor [Source:VGNC Symbol;Acc:VGNC:30559]	protein_coding	Cow	3	14.8349
ENSBTAG00000000105	Ras like without CAAX 1 [Source:VGNC Symbol;Acc:VGNC:33987]	protein_coding	Cow	3	14.8533
ENSBTAG00000011209	synaptotagmin 11 [Source:VGNC Symbol;Acc:VGNC:35537]	protein_coding	Cow	3	14.872
ENSBTAG00000020356	gon-4-like (C. elegans) [Source:NCBI gene (formerly Entrezgene);Acc:526125]	protein_coding	Cow	3	14.8931
ENSBTAG00000045596	None	protein_coding	Cow	3	14.9135
ENSBTAG00000026613	misato mitochondrial distribution and morphology regulator 1 [Source:VGNC Symbol;Acc:VGNC:31710]	protein_coding	Cow	3	15.0385
ENSBTAG00000001199	death associated protein 3 [Source:VGNC Symbol;Acc:VGNC:27876]	protein_coding	Cow	3	15.0512
ENSBTAG00000003954	ASH1 like histone lysine methyltransferase [Source:VGNC Symbol;Acc:VGNC:50606]	protein_coding	Cow	3	15.1218
ENSBTAG00000054061	RUN and SH3 domain containing 1 [Source:VGNC Symbol;Acc:VGNC:106909]	protein_coding	Cow	3	15.3013
ENSBTAG00000003948	farnesyl diphosphate synthase [Source:NCBI gene (formerly Entrezgene);Acc:281156]	protein_coding	Cow	3	15.3111
ENSBTAG00000017056	pyruvate kinase L/R [Source:VGNC Symbol;Acc:VGNC:32943]	protein_coding	Cow	3	15.3447
ENSBTAG00000014393	CDC like kinase 2 [Source:VGNC Symbol;Acc:VGNC:27449]	protein_coding	Cow	3	15.3675
ENSBTAG00000012094	secretory carrier membrane protein 3 [Source:VGNC Symbol;Acc:VGNC:34317]	protein_coding	Cow	3	15.3763
ENSBTAG00000047731	family with sequence similarity 189 member B [Source:VGNC Symbol;Acc:VGNC:28771]	protein_coding	Cow	3	15.3828
ENSBTAG00000014841	glucosylceramidase beta [Source:VGNC Symbol;Acc:VGNC:50183]	protein_coding	Cow	3	15.3902
ENSBTAG00000014840	metaxin 1 [Source:VGNC Symbol;Acc:VGNC:55630]	protein_coding	Cow	3	15.4095
ENSBTAG00000017104	mucin 1, cell surface associated [Source:VGNC Symbol;Acc:VGNC:59186]	protein_coding	Cow	3	15.4274
ENSBTAG00000010617	keratinocyte associated protein 2 [Source:VGNC Symbol;Acc:VGNC:30751]	protein_coding	Cow	3	15.444
ENSBTAG00000003535	dolichyl-phosphate mannosyltransferase subunit 3, regulatory [Source:VGNC Symbol;Acc:VGNC:28185]	protein_coding	Cow	3	15.4622
ENSBTAG00000003083	solute carrier family 50 member 1 [Source:VGNC Symbol;Acc:VGNC:34899]	protein_coding	Cow	3	15.4634
ENSBTAG00000020244	ephrin A1 [Source:VGNC Symbol;Acc:VGNC:28355]	protein_coding	Cow	3	15.4666
ENSBTAG00000033423	ephrin A3 [Source:NCBI gene (formerly Entrezgene);Acc:540776]	protein_coding	Cow	3	15.5124
ENSBTAG00000010673	ephrin A4 [Source:VGNC Symbol;Acc:VGNC:28357]	protein_coding	Cow	3	15.5326
ENSBTAG00000010663	ADAM metallopeptidase domain 15 [Source:VGNC Symbol;Acc:VGNC:25606]	protein_coding	Cow	3	15.5383
ENSBTAG00000021512	zinc finger and BTB domain containing 7B [Source:VGNC Symbol;Acc:VGNC:37090]	protein_coding	Cow	3	15.5779
ENSBTAG00000000186	flavin adenine dinucleotide synthetase 1 [Source:VGNC Symbol;Acc:VGNC:55191]	protein_coding	Cow	3	15.6029
ENSBTAG00000024476	CDC28 protein kinase regulatory subunit 1B [Source:VGNC Symbol;Acc:VGNC:27387]	protein_coding	Cow	3	15.6126
ENSBTAG00000019838	SHC adaptor protein 1 [Source:VGNC Symbol;Acc:VGNC:34590]	protein_coding	Cow	3	15.6165
ENSBTAG00000004552	PBX homeobox interacting protein 1 [Source:VGNC Symbol;Acc:VGNC:32611]	protein_coding	Cow	3	15.6272
ENSBTAG00000017819	phosphomevalonate kinase [Source:VGNC Symbol;Acc:VGNC:33078]	protein_coding	Cow	3	15.6596
ENSBTAG00000007519	adenosine deaminase RNA specific [Source:VGNC Symbol;Acc:VGNC:25635]	protein_coding	Cow	3	15.9681
ENSBTAG00000007515	ubiquitin conjugating enzyme E2 Q1 [Source:VGNC Symbol;Acc:VGNC:36592]	protein_coding	Cow	3	16.0224
ENSBTAG00000020542	Src homology 2 domain containing E [Source:VGNC Symbol;Acc:VGNC:34595]	protein_coding	Cow	3	16.0862
ENSBTAG00000018474	interleukin 6 receptor [Source:VGNC Symbol;Acc:VGNC:30167]	protein_coding	Cow	3	16.1194
ENSBTAG00000005161	ATPase phospholipid transporting 8B2 [Source:VGNC Symbol;Acc:VGNC:26331]	protein_coding	Cow	3	16.2108
ENSBTAG00000013025	HCLS1 associated protein X-1 [Source:VGNC Symbol;Acc:VGNC:29764]	protein_coding	Cow	3	16.2502
ENSBTAG00000004271	ubiquitin associated protein 2 like [Source:VGNC Symbol;Acc:VGNC:36573]	protein_coding	Cow	3	16.2603
ENSBTAG00000020026	chromosome 3 C1orf43 homolog [Source:VGNC Symbol;Acc:VGNC:59177]	protein_coding	Cow	3	16.3008
ENSBTAG00000033217	tropomyosin 3 [Source:VGNC Symbol;Acc:VGNC:36253]	protein_coding	Cow	3	16.3186
ENSBTAG00000024487	None	protein_coding	Cow	3	16.4034
ENSBTAG00000013866	ribosomal protein S27 [Source:NCBI gene (formerly Entrezgene);Acc:615638]	protein_coding	Cow	3	16.448
ENSBTAG00000018987	None	protein_coding	Cow	3	16.4497
ENSBTAG00000017604	RAB13, member RAS onco family [Source:VGNC Symbol;Acc:VGNC:33621]	protein_coding	Cow	3	16.4533
ENSBTAG00000014694	jumping translocation breakpoint [Source:NCBI gene (formerly Entrezgene);Acc:513970]	protein_coding	Cow	3	16.4616
ENSBTAG00000014692	cAMP responsive element binding protein 3 like 4 [Source:VGNC Symbol;Acc:VGNC:27697]	protein_coding	Cow	3	16.4642
ENSBTAG00000011284	solute carrier family 39 member 1 [Source:VGNC Symbol;Acc:VGNC:34857]	protein_coding	Cow	3	16.4731
ENSBTAG00000017942	CREB regulated transcription coactivator 2 [Source:VGNC Symbol;Acc:VGNC:97256]	protein_coding	Cow	3	16.4775
ENSBTAG00000018711	DENN domain containing 4B [Source:VGNC Symbol;Acc:VGNC:28000]	protein_coding	Cow	3	16.49
ENSBTAG00000006678	GATA zinc finger domain containing 2B [Source:VGNC Symbol;Acc:VGNC:29272]	protein_coding	Cow	3	16.5749
ENSBTAG00000021862	solute carrier family 27 member 3 [Source:VGNC Symbol;Acc:VGNC:34787]	protein_coding	Cow	3	16.6192
ENSBTAG00000006235	integrator complex subunit 3 [Source:VGNC Symbol;Acc:VGNC:30229]	protein_coding	Cow	3	16.6253
ENSBTAG00000006234	natriuretic peptide receptor 1 [Source:VGNC Symbol;Acc:VGNC:32213]	protein_coding	Cow	3	16.6861
ENSBTAG00000012471	interleukin enhancer binding factor 2 [Source:VGNC Symbol;Acc:VGNC:30175]	protein_coding	Cow	3	16.7119
ENSBTAG00000012470	SNAP associated protein [Source:VGNC Symbol;Acc:VGNC:35058]	protein_coding	Cow	3	16.7227
ENSBTAG00000005166	chromatin target of PRMT1 [Source:VGNC Symbol;Acc:VGNC:27353]	protein_coding	Cow	3	16.7396
ENSBTAG00000005163	S100 calcium binding protein A1 [Source:VGNC Symbol;Acc:VGNC:34236]	protein_coding	Cow	3	16.7513
ENSBTAG00000021378	S100 calcium binding protein A13 [Source:VGNC Symbol;Acc:VGNC:34239]	protein_coding	Cow	3	16.7564
ENSBTAG00000021377	S100 calcium binding protein A14 [Source:VGNC Symbol;Acc:VGNC:34240]	protein_coding	Cow	3	16.7665
ENSBTAG00000014204	S100 calcium binding protein A16 [Source:VGNC Symbol;Acc:VGNC:34241]	protein_coding	Cow	3	16.7697
ENSBTAG00000037651	S100 calcium binding protein A2 [Source:VGNC Symbol;Acc:VGNC:34242]	protein_coding	Cow	3	16.8055
ENSBTAG00000019203	S100 calcium binding protein A4 [Source:VGNC Symbol;Acc:VGNC:34244]	protein_coding	Cow	3	16.8241
ENSBTAG00000012640	S100 calcium binding protein A8 [Source:VGNC Symbol;Acc:VGNC:34246]	protein_coding	Cow	3	17.0856
ENSBTAG00000012638	S100 calcium binding protein A12 [Source:VGNC Symbol;Acc:VGNC:59189]	protein_coding	Cow	3	17.1027
ENSBTAG00000006505	S100 calcium binding protein A9 [Source:VGNC Symbol;Acc:VGNC:34247]	protein_coding	Cow	3	17.1151
ENSBTAG00000032446	None	protein_coding	Cow	3	18.2492
ENSBTAG00000015145	S100 calcium binding protein A11 [Source:VGNC Symbol;Acc:VGNC:34238]	protein_coding	Cow	3	18.7275
ENSBTAG00000015147	S100 calcium binding protein A10 [Source:VGNC Symbol;Acc:VGNC:34237]	protein_coding	Cow	3	18.7625
ENSBTAG00000004772	thioesterase superfamily member 4 [Source:VGNC Symbol;Acc:VGNC:35833]	protein_coding	Cow	3	18.8443
ENSBTAG00000017405	RAR related orphan receptor C [Source:VGNC Symbol;Acc:VGNC:34090]	protein_coding	Cow	3	18.9532
ENSBTAG00000021594	tudor and KH domain containing [Source:VGNC Symbol;Acc:VGNC:55688]	protein_coding	Cow	3	18.9924
ENSBTAG00000000797	mitochondrial ribosomal protein L9 [Source:VGNC Symbol;Acc:VGNC:31653]	protein_coding	Cow	3	19.0218
ENSBTAG00000001942	sorting nexin 27 [Source:VGNC Symbol;Acc:VGNC:35105]	protein_coding	Cow	3	19.0853
ENSBTAG00000017566	tuftelin 1 [Source:VGNC Symbol;Acc:VGNC:36518]	protein_coding	Cow	3	19.1997
ENSBTAG00000017564	cingulin [Source:VGNC Symbol;Acc:VGNC:27258]	protein_coding	Cow	3	19.2522
ENSBTAG00000021289	pogo transposable element derived with ZNF domain [Source:VGNC Symbol;Acc:VGNC:33109]	protein_coding	Cow	3	19.3226
ENSBTAG00000021288	proteasome 20S subunit beta 4 [Source:VGNC Symbol;Acc:VGNC:33448]	protein_coding	Cow	3	19.371
ENSBTAG00000008091	selenium binding protein 1 [Source:VGNC Symbol;Acc:VGNC:34422]	protein_coding	Cow	3	19.4427
ENSBTAG00000017580	regulatory factor X5 [Source:VGNC Symbol;Acc:VGNC:33897]	protein_coding	Cow	3	19.4636
ENSBTAG00000007320	phosphatidylinositol 4-kinase beta [Source:VGNC Symbol;Acc:VGNC:32854]	protein_coding	Cow	3	19.4811
ENSBTAG00000007318	zinc finger protein 687 [Source:VGNC Symbol;Acc:VGNC:37328]	protein_coding	Cow	3	19.5098
ENSBTAG00000006101	proteasome 26S subunit ubiquitin receptor, non-ATPase 4 [Source:VGNC Symbol;Acc:VGNC:33468]	protein_coding	Cow	3	19.5552
ENSBTAG00000006099	phosphatidylinositol-4-phosphate 5-kinase type 1 alpha [Source:VGNC Symbol;Acc:VGNC:55656]	protein_coding	Cow	3	19.5721
ENSBTAG00000018074	vacuolar protein sorting 72 homolog [Source:VGNC Symbol;Acc:VGNC:36831]	protein_coding	Cow	3	19.624
ENSBTAG00000018070	sodium channel modifier 1 [Source:VGNC Symbol;Acc:VGNC:55678]	protein_coding	Cow	3	19.6425
ENSBTAG00000020395	LysM domain containing 1 [Source:VGNC Symbol;Acc:VGNC:31112]	protein_coding	Cow	3	19.6454
ENSBTAG00000020394	TNF alpha induced protein 8 like 2 [Source:VGNC Symbol;Acc:VGNC:36159]	protein_coding	Cow	3	19.654
ENSBTAG00000015371	GA binding protein transcription factor subunit beta 2 [Source:VGNC Symbol;Acc:VGNC:29190]	protein_coding	Cow	3	19.6983
ENSBTAG00000015369	MLLT11 transcription factor 7 cofactor [Source:VGNC Symbol;Acc:VGNC:31502]	protein_coding	Cow	3	19.721
ENSBTAG00000015336	prune exopolyphosphatase 1 [Source:VGNC Symbol;Acc:VGNC:33428]	protein_coding	Cow	3	19.7447
ENSBTAG00000015329	MINDY lysine 48 deubiquitinase 1 [Source:VGNC Symbol;Acc:VGNC:55615]	protein_coding	Cow	3	19.7663
ENSBTAG00000000099	ceramide synthase 2 [Source:VGNC Symbol;Acc:VGNC:27224]	protein_coding	Cow	3	19.7926
ENSBTAG00000000098	SET domain bifurcated histone lysine methyltransferase 1 [Source:VGNC Symbol;Acc:VGNC:34499]	protein_coding	Cow	3	19.802
ENSBTAG00000021037	aryl hydrocarbon receptor nuclear translocator [Source:NCBI gene (formerly Entrezgene);Acc:281010]	protein_coding	Cow	3	19.8849
ENSBTAG00000021035	cathepsin K [Source:VGNC Symbol;Acc:VGNC:27817]	protein_coding	Cow	3	19.9532
ENSBTAG00000017135	cathepsin S [Source:VGNC Symbol;Acc:VGNC:27818]	protein_coding	Cow	3	19.9815
ENSBTAG00000020357	golgi phosphoprotein 3 like [Source:VGNC Symbol;Acc:VGNC:29493]	protein_coding	Cow	3	20.0367
ENSBTAG00000007123	endosulfine alpha [Source:VGNC Symbol;Acc:VGNC:50171]	protein_coding	Cow	3	20.0988
ENSBTAG00000015154	MCL1 apoptosis regulator, BCL2 family member [Source:NCBI gene (formerly Entrezgene);Acc:788087]	protein_coding	Cow	3	20.1294
ENSBTAG00000003604	ADAMTS like 4 [Source:VGNC Symbol;Acc:VGNC:25632]	protein_coding	Cow	3	20.1437
ENSBTAG00000003806	extracellular matrix protein 1 [Source:VGNC Symbol;Acc:VGNC:28311]	protein_coding	Cow	3	20.1835
ENSBTAG00000003799	threonyl-tRNA synthetase 2, mitochondrial [Source:VGNC Symbol;Acc:VGNC:49571]	protein_coding	Cow	3	20.1909
ENSBTAG00000014984	regulation of nuclear pre-mRNA domain containing 2 [Source:VGNC Symbol;Acc:VGNC:34128]	protein_coding	Cow	3	20.2038
ENSBTAG00000013946	pre-mRNA processing factor 3 [Source:VGNC Symbol;Acc:VGNC:33373]	protein_coding	Cow	3	20.3115
ENSBTAG00000024378	mitochondrial ribosomal protein S21 [Source:VGNC Symbol;Acc:VGNC:31661]	protein_coding	Cow	3	20.3382
ENSBTAG00000021485	chromosome 3 C1orf54 homolog [Source:VGNC Symbol;Acc:VGNC:52714]	protein_coding	Cow	3	20.3631
ENSBTAG00000021482	aph-1 homolog A, gamma-secretase subunit [Source:VGNC Symbol;Acc:VGNC:26013]	protein_coding	Cow	3	20.372
ENSBTAG00000016730	acidic nuclear phosphoprotein 32 family member E [Source:VGNC Symbol;Acc:VGNC:25959]	protein_coding	Cow	3	20.4096
ENSBTAG00000004852	pleckstrin homology domain containing O1 [Source:VGNC Symbol;Acc:VGNC:33026]	protein_coding	Cow	3	20.4751
ENSBTAG00000020635	vacuolar protein sorting 45 homolog [Source:VGNC Symbol;Acc:VGNC:36824]	protein_coding	Cow	3	20.4903
ENSBTAG00000001586	OTU deubiquitinase 7B [Source:VGNC Symbol;Acc:VGNC:32500]	protein_coding	Cow	3	20.6114
ENSBTAG00000012496	myotubularin related protein 11 [Source:VGNC Symbol;Acc:VGNC:31738]	protein_coding	Cow	3	20.6726
ENSBTAG00000012495	splicing factor 3b subunit 4 [Source:VGNC Symbol;Acc:VGNC:55679]	protein_coding	Cow	3	20.6818
ENSBTAG00000006050	bolA family member 1 [Source:VGNC Symbol;Acc:VGNC:50092]	protein_coding	Cow	3	20.7132
ENSBTAG00000040098	H2A clustered histone 20 [Source:VGNC Symbol;Acc:VGNC:83605]	protein_coding	Cow	3	20.7204
ENSBTAG00000032456	H2A clustered histone 21 [Source:VGNC Symbol;Acc:VGNC:83604]	protein_coding	Cow	3	20.7242
ENSBTAG00000050122	None	protein_coding	Cow	3	20.7247
ENSBTAG00000032453	H4 clustered histone 14 [Source:VGNC Symbol;Acc:VGNC:83597]	protein_coding	Cow	3	20.7508
ENSBTAG00000038476	H2A clustered histone 18 [Source:VGNC Symbol;Acc:VGNC:83599]	protein_coding	Cow	3	20.7585
ENSBTAG00000008592	Fc fragment of IgG receptor Ia [Source:NCBI gene (formerly Entrezgene);Acc:282227]	protein_coding	Cow	3	20.8022
ENSBTAG00000020060	thioredoxin interacting protein [Source:VGNC Symbol;Acc:VGNC:36541]	protein_coding	Cow	3	21.3837
ENSBTAG00000013910	RNA polymerase III subunit GL [Source:VGNC Symbol;Acc:VGNC:84440]	protein_coding	Cow	3	21.3988
ENSBTAG00000008369	RNA binding motif protein 8A [Source:VGNC Symbol;Acc:VGNC:33808]	protein_coding	Cow	3	21.4183
ENSBTAG00000008372	peroxisomal biosis factor 11 beta [Source:VGNC Symbol;Acc:VGNC:32752]	protein_coding	Cow	3	21.4541
ENSBTAG00000008373	integrin subunit alpha 10 [Source:VGNC Symbol;Acc:VGNC:30311]	protein_coding	Cow	3	21.4605
ENSBTAG00000021634	protein inhibitor of activated STAT 3 [Source:VGNC Symbol;Acc:VGNC:32857]	protein_coding	Cow	3	21.5058
ENSBTAG00000021635	nudix hydrolase 17 [Source:VGNC Symbol;Acc:VGNC:32332]	protein_coding	Cow	3	21.5124
ENSBTAG00000021637	RNA polymerase III subunit C [Source:VGNC Symbol;Acc:VGNC:33147]	protein_coding	Cow	3	21.5198
ENSBTAG00000008131	ring finger protein 115 [Source:VGNC Symbol;Acc:VGNC:34013]	protein_coding	Cow	3	21.5329
ENSBTAG00000053114	None	protein_coding	Cow	3	21.6761
ENSBTAG00000005810	PDZ domain containing 1 [Source:VGNC Symbol;Acc:VGNC:55652]	protein_coding	Cow	3	21.6842
ENSBTAG00000005809	G protein-coupled receptor 89A [Source:NCBI gene (formerly Entrezgene);Acc:767859]	protein_coding	Cow	3	21.6954
ENSBTAG00000006720	gap junction protein alpha 5 [Source:VGNC Symbol;Acc:VGNC:29374]	protein_coding	Cow	3	21.8778
ENSBTAG00000017051	acid phosphatase 6, lysophosphatidic [Source:VGNC Symbol;Acc:VGNC:52602]	protein_coding	Cow	3	21.9605
ENSBTAG00000002422	BCL9 transcription coactivator [Source:VGNC Symbol;Acc:VGNC:58092]	protein_coding	Cow	3	22.0024
ENSBTAG00000020831	chromodomain helicase DNA binding protein 1 like [Source:VGNC Symbol;Acc:VGNC:27277]	protein_coding	Cow	3	22.3819
ENSBTAG00000010841	flavin containing dimethylaniline monoxygenase 5 [Source:VGNC Symbol;Acc:VGNC:29053]	protein_coding	Cow	3	22.4669
ENSBTAG00000014387	protein kinase AMP-activated non-catalytic subunit beta 2 [Source:VGNC Symbol;Acc:VGNC:33320]	protein_coding	Cow	3	22.5283
ENSBTAG00000001564	phosphodiesterase 4D interacting protein [Source:VGNC Symbol;Acc:VGNC:55072]	protein_coding	Cow	3	22.7565
ENSBTAG00000007712	SEC22 homolog B, vesicle trafficking protein [Source:VGNC Symbol;Acc:VGNC:59190]	protein_coding	Cow	3	23.0751
ENSBTAG00000007909	notch receptor 2 [Source:HGNC Symbol;Acc:HGNC:7882]	protein_coding	Cow	3	23.1635
ENSBTAG00000032193	rerating family member 4 [Source:VGNC Symbol;Acc:VGNC:55669]	protein_coding	Cow	3	23.4839
ENSBTAG00000003898	3-hydroxy-3-methylglutaryl-CoA synthase 2 [Source:VGNC Symbol;Acc:VGNC:29881]	protein_coding	Cow	3	23.5365
ENSBTAG00000039719	phosphoglycerate dehydrogenase [Source:VGNC Symbol;Acc:VGNC:55654]	protein_coding	Cow	3	23.5651
ENSBTAG00000005064	tryptophanyl tRNA synthetase 2, mitochondrial [Source:VGNC Symbol;Acc:VGNC:36864]	protein_coding	Cow	3	23.9992
ENSBTAG00000019937	WD repeat domain 3 [Source:VGNC Symbol;Acc:VGNC:36890]	protein_coding	Cow	3	25.2513
ENSBTAG00000016387	ganglioside induced differentiation associated protein 2 [Source:VGNC Symbol;Acc:VGNC:29297]	protein_coding	Cow	3	25.2996
ENSBTAG00000046509	terminal nucleotidyltransferase 5C [Source:VGNC Symbol;Acc:VGNC:55689]	protein_coding	Cow	3	25.5926
ENSBTAG00000003586	mannosidase alpha class 1A member 2 [Source:VGNC Symbol;Acc:VGNC:31162]	protein_coding	Cow	3	25.7091
ENSBTAG00000001748	tripartite motif containing 45 [Source:VGNC Symbol;Acc:VGNC:36337]	protein_coding	Cow	3	26.0998
ENSBTAG00000015392	transcription termination factor 2 [Source:VGNC Symbol;Acc:VGNC:36484]	protein_coding	Cow	3	26.126
ENSBTAG00000018203	CD101 molecule [Source:VGNC Symbol;Acc:VGNC:27001]	protein_coding	Cow	3	26.2016
ENSBTAG00000008022	prostaglandin F2 receptor inhibitor [Source:VGNC Symbol;Acc:VGNC:33508]	protein_coding	Cow	3	26.2527
ENSBTAG00000017256	CD2 molecule [Source:VGNC Symbol;Acc:VGNC:27009]	protein_coding	Cow	3	26.4687
ENSBTAG00000004849	immunoglobulin superfamily member 3 [Source:VGNC Symbol;Acc:VGNC:30094]	protein_coding	Cow	3	26.5744
ENSBTAG00000040131	CD58 molecule [Source:VGNC Symbol;Acc:VGNC:27040]	protein_coding	Cow	3	26.7096
ENSBTAG00000001246	ATPase Na+/K+ transporting subunit alpha 1 [Source:VGNC Symbol;Acc:VGNC:26282]	protein_coding	Cow	3	26.8866
ENSBTAG00000001406	mab-21 like 3 [Source:VGNC Symbol;Acc:VGNC:31129]	protein_coding	Cow	3	27.1648
ENSBTAG00000000664	solute carrier family 22 member 15 [Source:VGNC Symbol;Acc:VGNC:34723]	protein_coding	Cow	3	27.261
ENSBTAG00000005788	VANGL planar cell polarity protein 1 [Source:VGNC Symbol;Acc:VGNC:36761]	protein_coding	Cow	3	27.6244
ENSBTAG00000015961	tetraspanin 2 [Source:VGNC Symbol;Acc:VGNC:36435]	protein_coding	Cow	3	28.2541
ENSBTAG00000032057	None	protein_coding	Cow	3	28.5141
ENSBTAG00000015977	suppressor of IKBKE 1 [Source:VGNC Symbol;Acc:VGNC:34621]	protein_coding	Cow	3	28.5565
ENSBTAG00000000678	cold shock domain containing E1 [Source:VGNC Symbol;Acc:VGNC:27751]	protein_coding	Cow	3	28.579
ENSBTAG00000046797	NRAS proto-onco, GTPase [Source:VGNC Symbol;Acc:VGNC:32253]	protein_coding	Cow	3	28.615
ENSBTAG00000016705	BCAS2 pre-mRNA processing factor [Source:VGNC Symbol;Acc:VGNC:106650]	protein_coding	Cow	3	28.7555
ENSBTAG00000001499	tripartite motif containing 33 [Source:VGNC Symbol;Acc:VGNC:36329]	protein_coding	Cow	3	28.8379
ENSBTAG00000011327	olfactomedin like 3 [Source:VGNC Symbol;Acc:VGNC:32424]	protein_coding	Cow	3	29.3909
ENSBTAG00000011322	homeodomain interacting protein kinase 1 [Source:VGNC Symbol;Acc:VGNC:29859]	protein_coding	Cow	3	29.3998
ENSBTAG00000003616	DNA cross-link repair 1B [Source:VGNC Symbol;Acc:VGNC:27917]	protein_coding	Cow	3	29.4732
ENSBTAG00000003614	adaptor related protein complex 4 subunit beta 1 [Source:VGNC Symbol;Acc:VGNC:25991]	protein_coding	Cow	3	29.4797
ENSBTAG00000012419	BCL2 like 15 [Source:VGNC Symbol;Acc:VGNC:26449]	protein_coding	Cow	3	29.4981
ENSBTAG00000019617	protein tyrosine phosphatase non-receptor type 22 [Source:VGNC Symbol;Acc:VGNC:33536]	protein_coding	Cow	3	29.52
ENSBTAG00000031940	round spermatid basic protein 1 [Source:VGNC Symbol;Acc:VGNC:34177]	protein_coding	Cow	3	29.5791
ENSBTAG00000019615	putative homeodomain transcription factor 1 [Source:VGNC Symbol;Acc:VGNC:32848]	protein_coding	Cow	3	29.625
ENSBTAG00000019611	membrane associated guanylate kinase, WW and PDZ domain containing 3 [Source:VGNC Symbol;Acc:VGNC:31148]	protein_coding	Cow	3	29.7033
ENSBTAG00000008525	leucine rich repeats and immunoglobulin like domains 2 [Source:VGNC Symbol;Acc:VGNC:30983]	protein_coding	Cow	3	30.2096
ENSBTAG00000015107	solute carrier family 16 member 1 [Source:VGNC Symbol;Acc:VGNC:34683]	protein_coding	Cow	3	30.3823
ENSBTAG00000006081	protein phosphatase, Mg2+/Mn2+ dependent 1J [Source:VGNC Symbol;Acc:VGNC:54471]	protein_coding	Cow	3	30.6094
ENSBTAG00000014299	ras homolog family member C [Source:VGNC Symbol;Acc:VGNC:55672]	protein_coding	Cow	3	30.6179
ENSBTAG00000014297	Mov10 RISC complex RNA helicase [Source:VGNC Symbol;Acc:VGNC:31566]	protein_coding	Cow	3	30.6247
ENSBTAG00000014295	capping actin protein of muscle Z-line subunit alpha 1 [Source:VGNC Symbol;Acc:VGNC:26756]	protein_coding	Cow	3	30.6578
ENSBTAG00000014294	suppression of tumorigenicity 7 like [Source:VGNC Symbol;Acc:VGNC:35343]	protein_coding	Cow	3	30.7027
ENSBTAG00000014291	Wnt family member 2B [Source:VGNC Symbol;Acc:VGNC:36958]	protein_coding	Cow	3	30.7909
ENSBTAG00000021602	CTTNBP2 N-terminal like [Source:VGNC Symbol;Acc:VGNC:27823]	protein_coding	Cow	3	30.8349
ENSBTAG00000018717	DEAD-box helicase 20 [Source:VGNC Symbol;Acc:VGNC:27958]	protein_coding	Cow	3	31.5397
ENSBTAG00000050904	RAP1A, member of RAS onco family [Source:VGNC Symbol;Acc:VGNC:33715]	protein_coding	Cow	3	31.5881
ENSBTAG00000039738	transmembrane and immunoglobulin domain containing 3 [Source:VGNC Symbol;Acc:VGNC:50194]	protein_coding	Cow	3	31.7456
ENSBTAG00000052822	chromosome 3 C1orf162 homolog [Source:VGNC Symbol;Acc:VGNC:106664]	protein_coding	Cow	3	31.8341
ENSBTAG00000006441	ATP synthase peripheral stalk-membrane subunit b [Source:VGNC Symbol;Acc:VGNC:26303]	protein_coding	Cow	3	31.8464
ENSBTAG00000014102	WD repeat domain 77 [Source:VGNC Symbol;Acc:VGNC:36921]	protein_coding	Cow	3	31.8636
ENSBTAG00000013578	chitinase 3 like 2 [Source:VGNC Symbol;Acc:VGNC:27291]	protein_coding	Cow	3	32.1554
ENSBTAG00000020172	DENN domain containing 2D [Source:VGNC Symbol;Acc:VGNC:27997]	protein_coding	Cow	3	32.2042
ENSBTAG00000020169	choline/ethanolamine phosphotransferase 1 [Source:VGNC Symbol;Acc:VGNC:27220]	protein_coding	Cow	3	32.2272
ENSBTAG00000009888	DNA damage regulated autophagy modulator 2 [Source:VGNC Symbol;Acc:VGNC:28202]	protein_coding	Cow	3	32.2724
ENSBTAG00000012659	ligand dependent nuclear receptor interacting factor 1 [Source:VGNC Symbol;Acc:VGNC:30981]	protein_coding	Cow	3	32.4082
ENSBTAG00000006466	CD53 molecule [Source:VGNC Symbol;Acc:VGNC:27039]	protein_coding	Cow	3	32.4941
ENSBTAG00000047879	potassium voltage-gated channel subfamily A member 3 [Source:VGNC Symbol;Acc:VGNC:30423]	protein_coding	Cow	3	32.7453
ENSBTAG00000014970	late endosomal/lysosomal adaptor, MAPK and MTOR activator 5 [Source:VGNC Symbol;Acc:VGNC:55244]	protein_coding	Cow	3	33.0268
ENSBTAG00000012555	RNA binding motif protein 15 [Source:VGNC Symbol;Acc:VGNC:33787]	protein_coding	Cow	3	33.0885
ENSBTAG00000020964	striatin interacting protein 1 [Source:VGNC Symbol;Acc:VGNC:35422]	protein_coding	Cow	3	33.3742
ENSBTAG00000018893	adenosylhomocysteinase like 1 [Source:VGNC Symbol;Acc:VGNC:25751]	protein_coding	Cow	3	33.4038
ENSBTAG00000000283	colony stimulating factor 1 [Source:VGNC Symbol;Acc:VGNC:27753]	protein_coding	Cow	3	33.489
ENSBTAG00000001845	EPS8 like 3 [Source:VGNC Symbol;Acc:VGNC:59179]	protein_coding	Cow	3	33.6348
ENSBTAG00000001842	glutathione S-transferase mu 3 [Source:VGNC Symbol;Acc:VGNC:29686]	protein_coding	Cow	3	33.6525
ENSBTAG00000017765	glutathione S-transferase M1 [Source:NCBI gene (formerly Entrezgene);Acc:327709]	protein_coding	Cow	3	33.6672
ENSBTAG00000037673	glutathione S-transferase mu 1 [Source:NCBI gene (formerly Entrezgene);Acc:783879]	protein_coding	Cow	3	33.7592
ENSBTAG00000013018	adenosine monophosphate deaminase 2 [Source:VGNC Symbol;Acc:VGNC:25874]	protein_coding	Cow	3	33.8183
ENSBTAG00000013016	G protein subunit alpha i3 [Source:VGNC Symbol;Acc:VGNC:29451]	protein_coding	Cow	3	33.8549
ENSBTAG00000016643	cytochrome b561 family member D1 [Source:VGNC Symbol;Acc:VGNC:50259]	protein_coding	Cow	3	33.946
ENSBTAG00000009042	ataxin 7 like 2 [Source:VGNC Symbol;Acc:VGNC:26344]	protein_coding	Cow	3	33.9563
ENSBTAG00000020641	proteasome 20S subunit alpha 5 [Source:VGNC Symbol;Acc:VGNC:33440]	protein_coding	Cow	3	34.0126
ENSBTAG00000008849	sortilin 1 [Source:VGNC Symbol;Acc:VGNC:35133]	protein_coding	Cow	3	34.0363
ENSBTAG00000018806	proline and serine rich coiled-coil 1 [Source:VGNC Symbol;Acc:VGNC:33484]	protein_coding	Cow	3	34.1224
ENSBTAG00000018804	cadherin EGF LAG seven-pass G-type receptor 2 [Source:VGNC Symbol;Acc:VGNC:27170]	protein_coding	Cow	3	34.1315
ENSBTAG00000012962	seryl-tRNA synthetase 1 [Source:VGNC Symbol;Acc:VGNC:34291]	protein_coding	Cow	3	34.1701
ENSBTAG00000001136	endosome-lysosome associated apoptosis and autophagy regulator 1 [Source:VGNC Symbol;Acc:VGNC:30567]	protein_coding	Cow	3	34.2007
ENSBTAG00000051851	None	protein_coding	Cow	3	34.2192
ENSBTAG00000038979	transmembrane protein 167B [Source:VGNC Symbol;Acc:VGNC:35992]	protein_coding	Cow	3	34.2869
ENSBTAG00000049309	TATA-box binding protein associated factor 13 [Source:NCBI gene (formerly Entrezgene);Acc:513065]	protein_coding	Cow	3	34.3042
ENSBTAG00000020384	WD repeat domain 47 [Source:VGNC Symbol;Acc:VGNC:36903]	protein_coding	Cow	3	34.3319
ENSBTAG00000017129	chloride channel CLIC like 1 [Source:VGNC Symbol;Acc:VGNC:27394]	protein_coding	Cow	3	34.3976
ENSBTAG00000017124	G protein signaling modulator 2 [Source:VGNC Symbol;Acc:VGNC:29615]	protein_coding	Cow	3	34.432
ENSBTAG00000007330	syntaxin binding protein 3 [Source:VGNC Symbol;Acc:VGNC:35447]	protein_coding	Cow	3	34.5682
ENSBTAG00000047874	pre-mRNA processing factor 38B [Source:VGNC Symbol;Acc:VGNC:33376]	protein_coding	Cow	3	34.6735
ENSBTAG00000008467	HEN methyltransferase 1 [Source:VGNC Symbol;Acc:VGNC:29809]	protein_coding	Cow	3	34.7021
ENSBTAG00000005439	family with sequence similarity 102 member B [Source:VGNC Symbol;Acc:VGNC:54425]	protein_coding	Cow	3	34.7264
ENSBTAG00000003752	solute carrier family 25 member 24 [Source:VGNC Symbol;Acc:VGNC:55682]	protein_coding	Cow	3	35.0384
ENSBTAG00000031575	vav guanine nucleotide exchange factor 3 [Source:VGNC Symbol;Acc:VGNC:36774]	protein_coding	Cow	3	35.3115
ENSBTAG00000039951	protein arginine methyltransferase 6 [Source:VGNC Symbol;Acc:VGNC:33351]	protein_coding	Cow	3	36.3115
ENSBTAG00000019093	amylase, alpha 2B (pancreatic) [Source:NCBI gene (formerly Entrezgene);Acc:505049]	protein_coding	Cow	3	39.7841
ENSBTAG00000019091	RNA binding region (RNP1, RRM) containing 3 [Source:NCBI gene (formerly Entrezgene);Acc:768060]	protein_coding	Cow	3	39.8558
ENSBTAG00000005990	sphingosine-1-phosphate receptor 1 [Source:VGNC Symbol;Acc:VGNC:34252]	protein_coding	Cow	3	42.0275
ENSBTAG00000019029	diphthamide biosynthesis 5 [Source:VGNC Symbol;Acc:VGNC:28180]	protein_coding	Cow	3	42.2591
ENSBTAG00000019027	solute carrier family 30 member 7 [Source:VGNC Symbol;Acc:VGNC:34811]	protein_coding	Cow	3	42.3161
ENSBTAG00000019026	exostosin like glycosyltransferase 2 [Source:VGNC Symbol;Acc:VGNC:28668]	protein_coding	Cow	3	42.4103
ENSBTAG00000007773	vascular cell adhesion molecule 1 [Source:NCBI gene (formerly Entrezgene);Acc:282118]	protein_coding	Cow	3	42.5535
ENSBTAG00000037539	None	protein_coding	Cow	3	42.5939
ENSBTAG00000031439	cell division cycle 14A [Source:VGNC Symbol;Acc:VGNC:27059]	protein_coding	Cow	3	42.7422
ENSBTAG00000006321	RNA 3'-terminal phosphate cyclase [Source:VGNC Symbol;Acc:VGNC:34193]	protein_coding	Cow	3	43.0067
ENSBTAG00000006320	dihydrolipoamide branched chain transacylase E2 [Source:VGNC Symbol;Acc:VGNC:27896]	protein_coding	Cow	3	43.0394
ENSBTAG00000015781	tRNA methyltransferase 13 homolog [Source:VGNC Symbol;Acc:VGNC:36370]	protein_coding	Cow	3	43.1204
ENSBTAG00000015778	SAS-6 centriolar assembly protein [Source:VGNC Symbol;Acc:VGNC:34295]	protein_coding	Cow	3	43.1407
ENSBTAG00000015776	major facilitator superfamily domain containing 14A [Source:VGNC Symbol;Acc:VGNC:54453]	protein_coding	Cow	3	43.1822
ENSBTAG00000012454	solute carrier family 35 member A3 [Source:VGNC Symbol;Acc:VGNC:49969]	protein_coding	Cow	3	43.2499
ENSBTAG00000006491	amylo-alpha-1, 6-glucosidase, 4-alpha-glucanotransferase [Source:VGNC Symbol;Acc:VGNC:25729]	protein_coding	Cow	3	43.3535
ENSBTAG00000003440	ferric chelate reductase 1 [Source:NCBI gene (formerly Entrezgene);Acc:516522]	protein_coding	Cow	3	43.4727
ENSBTAG00000031461	sorting nexin 7 [Source:VGNC Symbol;Acc:VGNC:35113]	protein_coding	Cow	3	44.5017
ENSBTAG00000031358	dihydropyrimidine dehydrogenase [Source:VGNC Symbol;Acc:VGNC:28193]	protein_coding	Cow	3	45.4083
ENSBTAG00000008809	polypyrimidine tract binding protein 2 [Source:VGNC Symbol;Acc:VGNC:55667]	protein_coding	Cow	3	46.6557
ENSBTAG00000021537	RWD domain containing 3 [Source:VGNC Symbol;Acc:VGNC:34228]	protein_coding	Cow	3	48.2398
ENSBTAG00000044125	TLC domain containing 4 [Source:HGNC Symbol;Acc:HGNC:26477]	protein_coding	Cow	3	48.2934
ENSBTAG00000004422	ALG14 UDP-N-acetylglucosaminyltransferase subunit [Source:VGNC Symbol;Acc:VGNC:25826]	protein_coding	Cow	3	48.4058
ENSBTAG00000020345	calponin 3 [Source:NCBI gene (formerly Entrezgene);Acc:538975]	protein_coding	Cow	3	48.569
ENSBTAG00000020344	solute carrier family 44 member 3 [Source:VGNC Symbol;Acc:VGNC:34877]	protein_coding	Cow	3	48.6013
ENSBTAG00000007101	coagulation factor III, tissue factor [Source:VGNC Symbol;Acc:VGNC:28687]	protein_coding	Cow	3	48.9546
ENSBTAG00000009698	ATP binding cassette subfamily D member 3 [Source:VGNC Symbol;Acc:VGNC:25478]	protein_coding	Cow	3	48.9808
ENSBTAG00000004190	Rho GTPase activating protein 29 [Source:VGNC Symbol;Acc:VGNC:26087]	protein_coding	Cow	3	49.2383
ENSBTAG00000007842	glutamate-cysteine ligase modifier subunit [Source:VGNC Symbol;Acc:VGNC:29290]	protein_coding	Cow	3	49.5818
ENSBTAG00000047679	deoxynucleotidyltransferase terminal interacting protein 2 [Source:VGNC Symbol;Acc:VGNC:28152]	protein_coding	Cow	3	49.6107
ENSBTAG00000003245	BCAR3 adaptor protein, NSP family member [Source:VGNC Symbol;Acc:VGNC:53850]	protein_coding	Cow	3	49.691
ENSBTAG00000004383	formin binding protein 1 like [Source:VGNC Symbol;Acc:VGNC:29060]	protein_coding	Cow	3	49.9252
ENSBTAG00000008737	down-regulator of transcription 1 [Source:VGNC Symbol;Acc:VGNC:28200]	protein_coding	Cow	3	50.0848
ENSBTAG00000027321	coiled-coil domain containing 18 [Source:VGNC Symbol;Acc:VGNC:26875]	protein_coding	Cow	3	50.1774
ENSBTAG00000020180	transmembrane p24 trafficking protein 5 [Source:VGNC Symbol;Acc:VGNC:35938]	protein_coding	Cow	3	50.2904
ENSBTAG00000001393	metal response element binding transcription factor 2 [Source:VGNC Symbol;Acc:VGNC:31723]	protein_coding	Cow	3	50.3317
ENSBTAG00000002028	divergent protein kinase domain 1A [Source:VGNC Symbol;Acc:VGNC:28824]	protein_coding	Cow	3	50.4997
ENSBTAG00000002026	ribosomal protein L5 [Source:NCBI gene (formerly Entrezgene);Acc:515238]	protein_coding	Cow	3	50.63
ENSBTAG00000011363	ecotropic viral integration site 5 [Source:VGNC Symbol;Acc:VGNC:55170]	protein_coding	Cow	3	50.6775
ENSBTAG00000016723	growth factor independent 1 transcriptional repressor [Source:VGNC Symbol;Acc:VGNC:29325]	protein_coding	Cow	3	50.9454
ENSBTAG00000018739	RNA polymerase II associated protein 2 [Source:VGNC Symbol;Acc:VGNC:34099]	protein_coding	Cow	3	50.9944
ENSBTAG00000018737	glomulin, FKBP associated protein [Source:VGNC Symbol;Acc:VGNC:29408]	protein_coding	Cow	3	51.1229
ENSBTAG00000006167	BTB domain containing 8 [Source:HGNC Symbol;Acc:HGNC:21019]	protein_coding	Cow	3	51.2239
ENSBTAG00000024269	transforming growth factor beta receptor 3 [Source:VGNC Symbol;Acc:VGNC:49979]	protein_coding	Cow	3	51.5018
ENSBTAG00000016307	cell division cycle 7 [Source:VGNC Symbol;Acc:VGNC:27082]	protein_coding	Cow	3	51.8557
ENSBTAG00000011200	zinc finger protein 644 [Source:VGNC Symbol;Acc:VGNC:37320]	protein_coding	Cow	3	52.2522
ENSBTAG00000019133	zinc finger protein 326 [Source:VGNC Symbol;Acc:VGNC:37248]	protein_coding	Cow	3	53.2244
ENSBTAG00000020958	leucine rich repeat containing 8 VRAC subunit D [Source:VGNC Symbol;Acc:VGNC:31032]	protein_coding	Cow	3	53.3132
ENSBTAG00000000900	leucine rich repeat containing 8 VRAC subunit C [Source:VGNC Symbol;Acc:VGNC:31031]	protein_coding	Cow	3	53.5553
ENSBTAG00000020214	leucine rich repeat containing 8 VRAC subunit B [Source:VGNC Symbol;Acc:VGNC:31030]	protein_coding	Cow	3	53.6887
ENSBTAG00000038625	None	protein_coding	Cow	3	53.8621
ENSBTAG00000015060	guanylate binding protein 5 [Source:VGNC Symbol;Acc:VGNC:59183]	protein_coding	Cow	3	54.0949
ENSBTAG00000001143	None	protein_coding	Cow	3	54.149
ENSBTAG00000037634	None	protein_coding	Cow	3	54.1874
ENSBTAG00000038938	guanylate binding protein 2 [Source:HGNC Symbol;Acc:HGNC:4183]	protein_coding	Cow	3	54.4094
ENSBTAG00000014529	guanylate binding protein 4 [Source:NCBI gene (formerly Entrezgene);Acc:613313]	protein_coding	Cow	3	54.4513
ENSBTAG00000038233	None	protein_coding	Cow	3	54.7159
ENSBTAG00000002416	None	protein_coding	Cow	3	54.7908
ENSBTAG00000017670	None	protein_coding	Cow	3	54.9013
ENSBTAG00000000505	kynurenine aminotransferase 3 [Source:VGNC Symbol;Acc:VGNC:30758]	protein_coding	Cow	3	54.9287
ENSBTAG00000000504	ral transcription factor IIB [Source:VGNC Symbol;Acc:VGNC:29693]	protein_coding	Cow	3	55.0144
ENSBTAG00000021900	protein kinase N2 [Source:VGNC Symbol;Acc:VGNC:32946]	protein_coding	Cow	3	55.067
ENSBTAG00000000305	LIM domain only 4 [Source:VGNC Symbol;Acc:VGNC:30936]	protein_coding	Cow	3	56.6986
ENSBTAG00000017595	heparan sulfate 2-O-sulfotransferase 1 [Source:HGNC Symbol;Acc:HGNC:5193]	protein_coding	Cow	3	56.9655
ENSBTAG00000052268	selenoprotein F [Source:NCBI gene (formerly Entrezgene);Acc:614360]	protein_coding	Cow	3	57.1453
ENSBTAG00000031171	SH3 domain containing GRB2 like, endophilin B1 [Source:VGNC Symbol;Acc:VGNC:34575]	protein_coding	Cow	3	57.2694
ENSBTAG00000021501	None	protein_coding	Cow	3	57.356
ENSBTAG00000016712	chloride channel regulator 3 [Source:NCBI gene (formerly Entrezgene);Acc:281694]	protein_coding	Cow	3	57.4086
ENSBTAG00000017357	chloride channel accessory 4 [Source:VGNC Symbol;Acc:VGNC:54909]	protein_coding	Cow	3	57.4995
ENSBTAG00000008161	chloride channel accessory 1 [Source:VGNC Symbol;Acc:VGNC:27392]	protein_coding	Cow	3	57.5589
ENSBTAG00000012907	outer dense fiber of sperm tails 2 like [Source:VGNC Symbol;Acc:VGNC:32402]	protein_coding	Cow	3	57.6742
ENSBTAG00000048312	None	protein_coding	Cow	3	58.3145
ENSBTAG00000021051	zinc finger HIT-type containing 6 [Source:VGNC Symbol;Acc:VGNC:37361]	protein_coding	Cow	3	58.3744
ENSBTAG00000009844	cellular communication network factor 1 [Source:VGNC Symbol;Acc:VGNC:50270]	protein_coding	Cow	3	58.4884
ENSBTAG00000034776	dimethylarginine dimethylaminohydrolase 1 [Source:VGNC Symbol;Acc:VGNC:27939]	protein_coding	Cow	3	58.6183
ENSBTAG00000013851	BCL10 immune signaling adaptor [Source:VGNC Symbol;Acc:VGNC:53853]	protein_coding	Cow	3	58.8197
ENSBTAG00000016326	chromosome 3 C1orf52 homolog [Source:VGNC Symbol;Acc:VGNC:52713]	protein_coding	Cow	3	58.8355
ENSBTAG00000003444	synapse defective Rho GTPase homolog 2 [Source:VGNC Symbol;Acc:VGNC:35511]	protein_coding	Cow	3	58.89
ENSBTAG00000046773	mucolipin TRP cation channel 2 [Source:VGNC Symbol;Acc:VGNC:31319]	protein_coding	Cow	3	59.1121
ENSBTAG00000018942	SSX family member 2 interacting protein [Source:VGNC Symbol;Acc:VGNC:35329]	protein_coding	Cow	3	59.3983
ENSBTAG00000008122	G protein subunit gamma 5 [Source:NCBI gene (formerly Entrezgene);Acc:287018]	protein_coding	Cow	3	59.5919
ENSBTAG00000008118	ribosome production factor 1 homolog [Source:VGNC Symbol;Acc:VGNC:34102]	protein_coding	Cow	3	59.6007
ENSBTAG00000053482	sterile alpha motif domain containing 13 [Source:VGNC Symbol;Acc:VGNC:34268]	protein_coding	Cow	3	59.7671
ENSBTAG00000011953	protein kinase cAMP-activated catalytic subunit beta [Source:VGNC Symbol;Acc:VGNC:33321]	protein_coding	Cow	3	59.8843
ENSBTAG00000012305	adhesion G protein-coupled receptor L2 [Source:VGNC Symbol;Acc:VGNC:53846]	protein_coding	Cow	3	62.4368
ENSBTAG00000019733	adhesion G protein-coupled receptor L4 [Source:VGNC Symbol;Acc:VGNC:25672]	protein_coding	Cow	3	65.6672
ENSBTAG00000034349	interferon induced protein 44 [Source:VGNC Symbol;Acc:VGNC:30045]	protein_coding	Cow	3	66.0291
ENSBTAG00000030932	interferon induced protein 44 like [Source:VGNC Symbol;Acc:VGNC:30046]	protein_coding	Cow	3	66.0536
ENSBTAG00000015902	prostaglandin F receptor [Source:VGNC Symbol;Acc:VGNC:50251]	protein_coding	Cow	3	66.1282
ENSBTAG00000050046	None	protein_coding	Cow	3	66.4976
ENSBTAG00000011733	GIPC PDZ domain containing family member 2 [Source:VGNC Symbol;Acc:VGNC:29366]	protein_coding	Cow	3	66.5351
ENSBTAG00000021752	DnaJ heat shock protein family (Hsp40) member B4 [Source:VGNC Symbol;Acc:VGNC:55166]	protein_coding	Cow	3	66.6642
ENSBTAG00000008926	far upstream element binding protein 1 [Source:VGNC Symbol;Acc:VGNC:55193]	protein_coding	Cow	3	66.7074
ENSBTAG00000008921	nexilin F-actin binding protein [Source:VGNC Symbol;Acc:VGNC:32025]	protein_coding	Cow	3	66.7428
ENSBTAG00000031044	mitoguardin 1 [Source:VGNC Symbol;Acc:VGNC:31473]	protein_coding	Cow	3	66.8052
ENSBTAG00000020761	ubiquitin specific peptidase 33 [Source:VGNC Symbol;Acc:VGNC:36723]	protein_coding	Cow	3	66.9006
ENSBTAG00000017419	zinc finger ZZ-type containing 3 [Source:VGNC Symbol;Acc:VGNC:37397]	protein_coding	Cow	3	66.9754
ENSBTAG00000031012	phosphatidylinositol glycan anchor biosynthesis class K [Source:VGNC Symbol;Acc:VGNC:32870]	protein_coding	Cow	3	67.4304
ENSBTAG00000050685	None	protein_coding	Cow	3	68.1011
ENSBTAG00000053587	None	protein_coding	Cow	3	68.3182
ENSBTAG00000018447	Rab geranylgeranyltransferase subunit beta [Source:VGNC Symbol;Acc:VGNC:33671]	protein_coding	Cow	3	69.0576
ENSBTAG00000024240	acyl-CoA dehydrogenase medium chain [Source:VGNC Symbol;Acc:VGNC:25524]	protein_coding	Cow	3	69.0861
ENSBTAG00000005196	tRNA-yW synthesizing [Source:VGNC Symbol;Acc:VGNC:36554]	protein_coding	Cow	3	69.9681
ENSBTAG00000003162	crystallin zeta [Source:VGNC Symbol;Acc:VGNC:27746]	protein_coding	Cow	3	69.9899
ENSBTAG00000038480	fucose-1-phosphate guanylyltransferase [Source:VGNC Symbol;Acc:VGNC:29109]	protein_coding	Cow	3	70.6002
ENSBTAG00000002627	zinc finger RANBP2-type containing 2 [Source:VGNC Symbol;Acc:VGNC:37372]	protein_coding	Cow	3	74.1468
ENSBTAG00000014791	cystathionine gamma-lyase [Source:VGNC Symbol;Acc:VGNC:27795]	protein_coding	Cow	3	74.7666
ENSBTAG00000015482	ankyrin repeat domain 13C [Source:VGNC Symbol;Acc:VGNC:54877]	protein_coding	Cow	3	74.83
ENSBTAG00000015474	serine and arginine rich splicing factor 11 [Source:VGNC Symbol;Acc:VGNC:35299]	protein_coding	Cow	3	74.9282
ENSBTAG00000008243	leucine rich repeat containing 40 [Source:VGNC Symbol;Acc:VGNC:31015]	protein_coding	Cow	3	74.9776
ENSBTAG00000001343	DEP domain containing 1 [Source:VGNC Symbol;Acc:VGNC:55165]	protein_coding	Cow	3	76.7682
ENSBTAG00000012976	Wnt ligand secretion mediator [Source:VGNC Symbol;Acc:VGNC:36948]	protein_coding	Cow	3	77.0708
ENSBTAG00000012182	DIRAS family GTPase 3 [Source:VGNC Symbol;Acc:VGNC:28071]	protein_coding	Cow	3	77.2469
ENSBTAG00000054533	G protein subunit gamma 12 [Source:NCBI gene (formerly Entrezgene);Acc:286850]	protein_coding	Cow	3	77.4893
ENSBTAG00000013860	growth arrest and DNA damage inducible alpha [Source:VGNC Symbol;Acc:VGNC:29206]	protein_coding	Cow	3	77.6488
ENSBTAG00000012957	SERPINE1 mRNA binding protein 1 [Source:VGNC Symbol;Acc:VGNC:34461]	protein_coding	Cow	3	77.9227
ENSBTAG00000005445	solute carrier family 35 member D1 [Source:VGNC Symbol;Acc:VGNC:34828]	protein_coding	Cow	3	78.2741
ENSBTAG00000005443	MIER1 transcriptional regulator [Source:VGNC Symbol;Acc:VGNC:31469]	protein_coding	Cow	3	78.3381
ENSBTAG00000005442	dynein axonemal intermediate chain 4 [Source:VGNC Symbol;Acc:VGNC:36922]	protein_coding	Cow	3	78.4089
ENSBTAG00000008636	phosphodiesterase 4B [Source:VGNC Symbol;Acc:VGNC:32676]	protein_coding	Cow	3	78.9572
ENSBTAG00000005909	leptin receptor overlapping transcript [Source:VGNC Symbol;Acc:VGNC:30844]	protein_coding	Cow	3	79.9142
ENSBTAG00000030749	DnaJ heat shock protein family (Hsp40) member C6 [Source:VGNC Symbol;Acc:VGNC:55167]	protein_coding	Cow	3	79.9285
ENSBTAG00000003147	Janus kinase 1 [Source:VGNC Symbol;Acc:VGNC:30364]	protein_coding	Cow	3	80.4446
ENSBTAG00000030686	ribonucleoprotein, PTB binding 2 [Source:VGNC Symbol;Acc:VGNC:33766]	protein_coding	Cow	3	80.5861
ENSBTAG00000016455	cache domain containing 1 [Source:VGNC Symbol;Acc:VGNC:26671]	protein_coding	Cow	3	80.7882
ENSBTAG00000012312	receptor tyrosine kinase like orphan receptor 1 [Source:VGNC Symbol;Acc:VGNC:55673]	protein_coding	Cow	3	81.333
ENSBTAG00000019011	phosphoglucomutase 1 [Source:VGNC Symbol;Acc:VGNC:32793]	protein_coding	Cow	3	81.9112
ENSBTAG00000002600	EF-hand calcium binding domain 7 [Source:VGNC Symbol;Acc:VGNC:28347]	protein_coding	Cow	3	81.9946
ENSBTAG00000030710	integrin subunit beta 3 binding protein [Source:VGNC Symbol;Acc:VGNC:30328]	protein_coding	Cow	3	82.0523
ENSBTAG00000030706	ALG6 alpha-1,3-glucosyltransferase [Source:VGNC Symbol;Acc:VGNC:25830]	protein_coding	Cow	3	82.1496
ENSBTAG00000010124	autophagy related 4C cysteine peptidase [Source:VGNC Symbol;Acc:VGNC:26259]	protein_coding	Cow	3	82.7561
ENSBTAG00000019877	dedicator of cytokinesis 7 [Source:VGNC Symbol;Acc:VGNC:28161]	protein_coding	Cow	3	82.925
ENSBTAG00000020451	ubiquitin specific peptidase 1 [Source:VGNC Symbol;Acc:VGNC:36709]	protein_coding	Cow	3	83.1179
ENSBTAG00000021975	PATJ crumbs cell polarity complex component [Source:VGNC Symbol;Acc:VGNC:32592]	protein_coding	Cow	3	83.5569
ENSBTAG00000017161	TM2 domain containing 1 [Source:VGNC Symbol;Acc:VGNC:35900]	protein_coding	Cow	3	83.9477
ENSBTAG00000000074	nuclear factor I A [Source:VGNC Symbol;Acc:VGNC:32038]	protein_coding	Cow	3	84.2038
ENSBTAG00000051542	None	protein_coding	Cow	3	85.8362
ENSBTAG00000051904	None	protein_coding	Cow	3	85.9119
ENSBTAG00000053766	None	protein_coding	Cow	3	85.9701
ENSBTAG00000051030	None	protein_coding	Cow	3	86.0538
ENSBTAG00000030671	hook microtubule tethering protein 1 [Source:VGNC Symbol;Acc:VGNC:29905]	protein_coding	Cow	3	86.0934
ENSBTAG00000030669	FGGY carbohydrate kinase domain containing [Source:VGNC Symbol;Acc:VGNC:28991]	protein_coding	Cow	3	86.214
ENSBTAG00000004037	Jun proto-onco, AP-1 transcription factor subunit [Source:VGNC Symbol;Acc:VGNC:30386]	protein_coding	Cow	3	87.266
ENSBTAG00000013961	Myb like, SWIRM and MPN domains 1 [Source:VGNC Symbol;Acc:VGNC:31847]	protein_coding	Cow	3	87.3496
ENSBTAG00000017326	OMA1 zinc metallopeptidase [Source:VGNC Symbol;Acc:VGNC:32428]	protein_coding	Cow	3	87.4792
ENSBTAG00000013802	DAB adaptor protein 1 [Source:VGNC Symbol;Acc:VGNC:27864]	protein_coding	Cow	3	88.6771
ENSBTAG00000018747	protein kinase AMP-activated catalytic subunit alpha 2 [Source:VGNC Symbol;Acc:VGNC:50249]	protein_coding	Cow	3	89.4779
ENSBTAG00000011640	phospholipid phosphatase 3 [Source:VGNC Symbol;Acc:VGNC:33046]	protein_coding	Cow	3	89.6081
ENSBTAG00000016990	ubiquitin specific peptidase 24 [Source:VGNC Symbol;Acc:VGNC:36717]	protein_coding	Cow	3	91.1315
ENSBTAG00000004688	24-dehydrocholesterol reductase [Source:VGNC Symbol;Acc:VGNC:28033]	protein_coding	Cow	3	91.4118
ENSBTAG00000017132	tetratricopeptide repeat domain 22 [Source:VGNC Symbol;Acc:VGNC:50116]	protein_coding	Cow	3	91.4897
ENSBTAG00000040313	prolyl-tRNA synthetase 2, mitochondrial [Source:VGNC Symbol;Acc:VGNC:49561]	protein_coding	Cow	3	91.5289
ENSBTAG00000015931	tetratricopeptide repeat domain 4 [Source:VGNC Symbol;Acc:VGNC:36478]	protein_coding	Cow	3	91.5361
ENSBTAG00000019801	None	protein_coding	Cow	3	91.6352
ENSBTAG00000048861	None	protein_coding	Cow	3	91.6575
ENSBTAG00000039686	acyl-CoA thioesterase 11 [Source:VGNC Symbol;Acc:VGNC:25547]	protein_coding	Cow	3	91.6898
ENSBTAG00000010717	single stranded DNA binding protein 3 [Source:VGNC Symbol;Acc:VGNC:35308]	protein_coding	Cow	3	91.8412
ENSBTAG00000010715	mitochondrial ribosomal protein L37 [Source:VGNC Symbol;Acc:VGNC:59185]	protein_coding	Cow	3	92.0164
ENSBTAG00000020037	cytochrome b5 reductase-like [Source:NCBI gene (formerly Entrezgene);Acc:526748]	protein_coding	Cow	3	92.0339
ENSBTAG00000009527	transcription elongation factor A N-terminal and central domain containing 2 [Source:VGNC Symbol;Acc:VGNC:55687]	protein_coding	Cow	3	92.1335
ENSBTAG00000009526	transmembrane protein 59 [Source:VGNC Symbol;Acc:VGNC:36099]	protein_coding	Cow	3	92.1778
ENSBTAG00000019198	leucine rich repeat containing 42 [Source:VGNC Symbol;Acc:VGNC:31016]	protein_coding	Cow	3	92.2412
ENSBTAG00000007112	heat shock protein family B (small) member 11 [Source:VGNC Symbol;Acc:VGNC:55237]	protein_coding	Cow	3	92.2631
ENSBTAG00000050962	Yip1 domain family member 1 [Source:VGNC Symbol;Acc:VGNC:107031]	protein_coding	Cow	3	92.3293
ENSBTAG00000006625	NDC1 transmembrane nucleoporin [Source:VGNC Symbol;Acc:VGNC:31930]	protein_coding	Cow	3	92.3912
ENSBTAG00000000736	LDL receptor related protein 8 [Source:VGNC Symbol;Acc:VGNC:30994]	protein_coding	Cow	3	92.9192
ENSBTAG00000003485	mago homolog, exon junction complex subunit [Source:NCBI gene (formerly Entrezgene);Acc:505417]	protein_coding	Cow	3	93.003
ENSBTAG00000003484	CXXC motif containing zinc binding protein [Source:VGNC Symbol;Acc:VGNC:54904]	protein_coding	Cow	3	93.0141
ENSBTAG00000014649	carnitine palmitoyltransferase 2 [Source:VGNC Symbol;Acc:VGNC:27679]	protein_coding	Cow	3	93.033
ENSBTAG00000003746	sterol carrier protein 2 [Source:VGNC Symbol;Acc:VGNC:34361]	protein_coding	Cow	3	93.275
ENSBTAG00000002910	enoyl-CoA hydratase domain containing 2 [Source:VGNC Symbol;Acc:VGNC:55168]	protein_coding	Cow	3	93.434
ENSBTAG00000019680	zyg-11 family member B, cell cycle regulator [Source:VGNC Symbol;Acc:VGNC:37394]	protein_coding	Cow	3	93.5413
ENSBTAG00000002050	cytochrome c oxidase assembly factor 7 [Source:VGNC Symbol;Acc:VGNC:53859]	protein_coding	Cow	3	93.6482
ENSBTAG00000018281	glutathione peroxidase 7 [Source:VGNC Symbol;Acc:VGNC:29621]	protein_coding	Cow	3	93.742
ENSBTAG00000002721	terminal uridylyl transferase 4 [Source:VGNC Symbol;Acc:VGNC:37116]	protein_coding	Cow	3	93.8019
ENSBTAG00000002720	pre-mRNA processing factor 38A [Source:VGNC Symbol;Acc:VGNC:33375]	protein_coding	Cow	3	93.9346
ENSBTAG00000002719	origin recognition complex subunit 1 [Source:VGNC Symbol;Acc:VGNC:32446]	protein_coding	Cow	3	93.9621
ENSBTAG00000015896	coiled-coil and C2 domain containing 1B [Source:VGNC Symbol;Acc:VGNC:26825]	protein_coding	Cow	3	93.9988
ENSBTAG00000014289	zinc finger FYVE-type containing 9 [Source:VGNC Symbol;Acc:VGNC:37179]	protein_coding	Cow	3	94.0187
ENSBTAG00000011025	basic transcription factor 3 like 4 [Source:VGNC Symbol;Acc:VGNC:26596]	protein_coding	Cow	3	94.2558
ENSBTAG00000011024	thioredoxin domain containing 12 [Source:VGNC Symbol;Acc:VGNC:36535]	protein_coding	Cow	3	94.2789
ENSBTAG00000021174	nardilysin convertase [Source:VGNC Symbol;Acc:VGNC:32258]	protein_coding	Cow	3	94.4374
ENSBTAG00000021170	oxysterol binding protein like 9 [Source:VGNC Symbol;Acc:VGNC:32467]	protein_coding	Cow	3	94.5411
ENSBTAG00000005542	epidermal growth factor receptor pathway substrate 15 [Source:VGNC Symbol;Acc:VGNC:28553]	protein_coding	Cow	3	94.8028
ENSBTAG00000048722	None	protein_coding	Cow	3	94.8154
ENSBTAG00000002451	tetratricopeptide repeat domain 39A [Source:VGNC Symbol;Acc:VGNC:36475]	protein_coding	Cow	3	94.9534
ENSBTAG00000054545	ring finger protein 11 [Source:VGNC Symbol;Acc:VGNC:34009]	protein_coding	Cow	3	95.0121
ENSBTAG00000011059	cyclin dependent kinase inhibitor 2C [Source:VGNC Symbol;Acc:VGNC:27146]	protein_coding	Cow	3	95.3377
ENSBTAG00000014482	Fas associated factor 1 [Source:VGNC Symbol;Acc:VGNC:28705]	protein_coding	Cow	3	95.3515
ENSBTAG00000009209	BEN domain containing 5 [Source:VGNC Symbol;Acc:VGNC:26468]	protein_coding	Cow	3	97.4681
ENSBTAG00000003128	spermatosis associated 6 [Source:VGNC Symbol;Acc:VGNC:35189]	protein_coding	Cow	3	97.7764
ENSBTAG00000014225	solute carrier family 5 member 9 [Source:VGNC Symbol;Acc:VGNC:34912]	protein_coding	Cow	3	97.9632
ENSBTAG00000054324	TraB domain containing 2B [Source:VGNC Symbol;Acc:VGNC:106996]	protein_coding	Cow	3	98.2787
ENSBTAG00000019956	cytidine/uridine monophosphate kinase 1 [Source:VGNC Symbol;Acc:VGNC:27480]	protein_coding	Cow	3	98.8879
ENSBTAG00000017844	STIL centriolar assembly protein [Source:VGNC Symbol;Acc:VGNC:35382]	protein_coding	Cow	3	98.9401
ENSBTAG00000005029	TAL bHLH transcription factor 1, erythroid differentiation factor [Source:VGNC Symbol;Acc:VGNC:35588]	protein_coding	Cow	3	99.0058
ENSBTAG00000037890	cytochrome P450, family 4, subfamily A, polypeptide 11 [Source:NCBI gene (formerly Entrezgene);Acc:511890]	protein_coding	Cow	3	99.2086
ENSBTAG00000000097	EF-hand calcium binding domain 14 [Source:VGNC Symbol;Acc:VGNC:28342]	protein_coding	Cow	3	99.4216
ENSBTAG00000000094	ATP synthase mitochondrial F1 complex assembly factor 1 [Source:VGNC Symbol;Acc:VGNC:26332]	protein_coding	Cow	3	99.4666
ENSBTAG00000023551	MOB kinase activator 3C [Source:VGNC Symbol;Acc:VGNC:31546]	protein_coding	Cow	3	99.5144
ENSBTAG00000019933	MAPK interacting serine/threonine kinase 1 [Source:VGNC Symbol;Acc:VGNC:31491]	protein_coding	Cow	3	99.5274
ENSBTAG00000007507	fatty acid amide hydrolase [Source:VGNC Symbol;Acc:VGNC:55171]	protein_coding	Cow	3	99.7166
ENSBTAG00000015891	NOP2/Sun RNA methyltransferase 4 [Source:VGNC Symbol;Acc:VGNC:55638]	protein_coding	Cow	3	99.7506
ENSBTAG00000009603	ubiquinol-cytochrome c reductase hinge protein [Source:NCBI gene (formerly Entrezgene);Acc:613899]	protein_coding	Cow	3	99.7901
ENSBTAG00000045664	leucine rich repeat containing 41 [Source:NCBI gene (formerly Entrezgene);Acc:337889]	protein_coding	Cow	3	99.7994
ENSBTAG00000019901	RAD54 like [Source:VGNC Symbol;Acc:VGNC:49567]	protein_coding	Cow	3	99.8179
ENSBTAG00000013322	protein O-linked mannose N-acetylglucosaminyltransferase 1 (beta 1,2-) [Source:VGNC Symbol;Acc:VGNC:55660]	protein_coding	Cow	3	99.8699
ENSBTAG00000013320	tetraspanin 1 [Source:VGNC Symbol;Acc:VGNC:36425]	protein_coding	Cow	3	99.8959
ENSBTAG00000002979	phosphoinositide-3-kinase regulatory subunit 3 [Source:NCBI gene (formerly Entrezgene);Acc:286865]	protein_coding	Cow	3	99.9631
ENSBTAG00000020444	microtubule associated serine/threonine kinase 2 [Source:VGNC Symbol;Acc:VGNC:31258]	protein_coding	Cow	3	100.071
ENSBTAG00000016377	intracisternal A particle-promoted polypeptide [Source:VGNC Symbol;Acc:VGNC:30247]	protein_coding	Cow	3	100.333
ENSBTAG00000052979	transmembrane protein 69 [Source:VGNC Symbol;Acc:VGNC:106984]	protein_coding	Cow	3	100.377
ENSBTAG00000008810	GC-rich promoter binding protein 1 like 1 [Source:VGNC Symbol;Acc:VGNC:59184]	protein_coding	Cow	3	100.419
ENSBTAG00000015346	nuclear autoantigenic sperm protein [Source:VGNC Symbol;Acc:VGNC:31887]	protein_coding	Cow	3	100.461
ENSBTAG00000000497	aldo-keto reductase family 1 member A1 [Source:VGNC Symbol;Acc:VGNC:25795]	protein_coding	Cow	3	100.505
ENSBTAG00000003642	peroxiredoxin 1 [Source:VGNC Symbol;Acc:VGNC:33299]	protein_coding	Cow	3	100.551
ENSBTAG00000017027	metabolism of cobalamin associated C [Source:VGNC Symbol;Acc:VGNC:57129]	protein_coding	Cow	3	100.566
ENSBTAG00000011244	testis associated actin remodelling kinase 2 [Source:VGNC Symbol;Acc:VGNC:35755]	protein_coding	Cow	3	100.58
ENSBTAG00000011243	target of EGR1, exonuclease [Source:VGNC Symbol;Acc:VGNC:49580]	protein_coding	Cow	3	100.717
ENSBTAG00000011242	mutY DNA glycosylase [Source:VGNC Symbol;Acc:VGNC:31765]	protein_coding	Cow	3	100.722
ENSBTAG00000011241	4-hydroxyphenylpyruvate dioxygenase like [Source:VGNC Symbol;Acc:VGNC:29940]	protein_coding	Cow	3	100.732
ENSBTAG00000012648	zinc finger SWIM-type containing 5 [Source:VGNC Symbol;Acc:VGNC:37385]	protein_coding	Cow	3	100.853
ENSBTAG00000012644	uroporphyrinogen decarboxylase [Source:VGNC Symbol;Acc:VGNC:36701]	protein_coding	Cow	3	101.013
ENSBTAG00000019013	HECT domain E3 ubiquitin protein ligase 3 [Source:VGNC Symbol;Acc:VGNC:29802]	protein_coding	Cow	3	101.04
ENSBTAG00000019010	eukaryotic translation initiation factor 2B subunit gamma [Source:VGNC Symbol;Acc:VGNC:28386]	protein_coding	Cow	3	101.059
ENSBTAG00000024137	patched 2 [Source:VGNC Symbol;Acc:VGNC:33492]	protein_coding	Cow	3	101.179
ENSBTAG00000039529	BTB domain containing 19 [Source:VGNC Symbol;Acc:VGNC:26588]	protein_coding	Cow	3	101.2
ENSBTAG00000006125	polo like kinase 3 [Source:VGNC Symbol;Acc:VGNC:33035]	protein_coding	Cow	3	101.209
ENSBTAG00000015288	bestrophin 4 [Source:VGNC Symbol;Acc:VGNC:26474]	protein_coding	Cow	3	101.226
ENSBTAG00000015285	ribosomal protein S8 [Source:VGNC Symbol;Acc:VGNC:34151]	protein_coding	Cow	3	101.233
ENSBTAG00000015280	kinesin family member 2C [Source:VGNC Symbol;Acc:VGNC:30601]	protein_coding	Cow	3	101.249
ENSBTAG00000012372	transmembrane protein 53 [Source:VGNC Symbol;Acc:VGNC:36096]	protein_coding	Cow	3	101.355
ENSBTAG00000012355	ring finger protein 220 [Source:VGNC Symbol;Acc:VGNC:34055]	protein_coding	Cow	3	101.374
ENSBTAG00000015559	ERI1 exoribonuclease family member 3 [Source:VGNC Symbol;Acc:VGNC:55169]	protein_coding	Cow	3	101.701
ENSBTAG00000005912	DNA methyltransferase 1 associated protein 1 [Source:VGNC Symbol;Acc:VGNC:59178]	protein_coding	Cow	3	101.832
ENSBTAG00000008690	solute carrier family 6 member 9 [Source:NCBI gene (formerly Entrezgene);Acc:282368]	protein_coding	Cow	3	102.033
ENSBTAG00000011879	beta-1,4-galactosyltransferase 2 [Source:VGNC Symbol;Acc:VGNC:26389]	protein_coding	Cow	3	102.069
ENSBTAG00000018889	ATPase H+ transporting V0 subunit b [Source:VGNC Symbol;Acc:VGNC:26310]	protein_coding	Cow	3	102.081
ENSBTAG00000018888	diphthamide biosynthesis 2 [Source:VGNC Symbol;Acc:VGNC:28179]	protein_coding	Cow	3	102.086
ENSBTAG00000018887	importin 13 [Source:VGNC Symbol;Acc:VGNC:30241]	protein_coding	Cow	3	102.091
ENSBTAG00000017656	ST3 beta-galactoside alpha-2,3-sialyltransferase 3 [Source:VGNC Symbol;Acc:VGNC:54493]	protein_coding	Cow	3	102.127
ENSBTAG00000002078	lysine demethylase 4A [Source:VGNC Symbol;Acc:VGNC:30527]	protein_coding	Cow	3	102.343
ENSBTAG00000000253	protein tyrosine phosphatase receptor type F [Source:VGNC Symbol;Acc:VGNC:33550]	protein_coding	Cow	3	102.414
ENSBTAG00000005583	hydroxypyruvate isomerase (putative) [Source:VGNC Symbol;Acc:VGNC:55238]	protein_coding	Cow	3	102.573
ENSBTAG00000005580	SZT2 subunit of KICSTOR complex [Source:VGNC Symbol;Acc:VGNC:35551]	protein_coding	Cow	3	102.577
ENSBTAG00000053060	None	protein_coding	Cow	3	102.616
ENSBTAG00000016899	ELOVL fatty acid elongase 1 [Source:NCBI gene (formerly Entrezgene);Acc:540348]	protein_coding	Cow	3	102.629
ENSBTAG00000009819	cell division cycle 20 [Source:VGNC Symbol;Acc:VGNC:27060]	protein_coding	Cow	3	102.655
ENSBTAG00000003777	tyrosine kinase with immunoglobulin like and EGF like domains 1 [Source:VGNC Symbol;Acc:VGNC:35861]	protein_coding	Cow	3	102.695
ENSBTAG00000046220	None	protein_coding	Cow	3	102.736
ENSBTAG00000021079	chromosome 3 C1orf210 homolog [Source:VGNC Symbol;Acc:VGNC:52710]	protein_coding	Cow	3	102.741
ENSBTAG00000021082	transmembrane protein 125 [Source:VGNC Symbol;Acc:VGNC:35958]	protein_coding	Cow	3	102.754
ENSBTAG00000021544	EBNA1 binding protein 2 [Source:VGNC Symbol;Acc:VGNC:28299]	protein_coding	Cow	3	102.839
ENSBTAG00000009617	solute carrier family 2 member 1 [Source:VGNC Symbol;Acc:VGNC:34796]	protein_coding	Cow	3	103.309
ENSBTAG00000016028	zinc finger protein 691 [Source:VGNC Symbol;Acc:VGNC:37329]	protein_coding	Cow	3	103.39
ENSBTAG00000017388	small vasohibin binding protein [Source:VGNC Symbol;Acc:VGNC:35497]	protein_coding	Cow	3	103.432
ENSBTAG00000017386	chromosome 3 C1orf50 homolog [Source:VGNC Symbol;Acc:VGNC:52712]	protein_coding	Cow	3	103.465
ENSBTAG00000017382	prolyl 3-hydroxylase 1 [Source:VGNC Symbol;Acc:VGNC:32532]	protein_coding	Cow	3	103.472
ENSBTAG00000017368	Y-box binding protein 1 [Source:VGNC Symbol;Acc:VGNC:50233]	protein_coding	Cow	3	103.521
ENSBTAG00000004590	peptidylprolyl isomerase H [Source:VGNC Symbol;Acc:VGNC:33200]	protein_coding	Cow	3	103.54
ENSBTAG00000012982	phosphopantothenoylcysteine synthetase [Source:VGNC Symbol;Acc:VGNC:33189]	protein_coding	Cow	3	103.717
ENSBTAG00000015887	forkhead box J3 [Source:VGNC Symbol;Acc:VGNC:29091]	protein_coding	Cow	3	103.88
ENSBTAG00000007195	guanylate cyclase activator 2A [Source:VGNC Symbol;Acc:VGNC:29716]	protein_coding	Cow	3	104.015
ENSBTAG00000007194	guanylate cyclase activator 2B [Source:VGNC Symbol;Acc:VGNC:29717]	protein_coding	Cow	3	104.021
ENSBTAG00000021434	endothelin 2 [Source:VGNC Symbol;Acc:VGNC:28328]	protein_coding	Cow	3	104.701
ENSBTAG00000001629	Scm polycomb group protein homolog 1 [Source:VGNC Symbol;Acc:VGNC:34340]	protein_coding	Cow	3	104.965
ENSBTAG00000001626	CTP synthase 1 [Source:VGNC Symbol;Acc:VGNC:27808]	protein_coding	Cow	3	105.201
ENSBTAG00000015113	Cbp/p300 interacting transactivator with Glu/Asp rich carboxy-terminal domain 4 [Source:VGNC Symbol;Acc:VGNC:27378]	protein_coding	Cow	3	105.349
ENSBTAG00000021943	nuclear transcription factor Y subunit gamma [Source:VGNC Symbol;Acc:VGNC:32057]	protein_coding	Cow	3	105.445
ENSBTAG00000000533	zinc finger protein 684 [Source:VGNC Symbol;Acc:VGNC:59374]	protein_coding	Cow	3	105.615
ENSBTAG00000000532	exonuclease 5 [Source:VGNC Symbol;Acc:VGNC:59180]	protein_coding	Cow	3	105.633
ENSBTAG00000039287	ZFP69 zinc finger protein [Source:VGNC Symbol;Acc:VGNC:37168]	protein_coding	Cow	3	105.658
ENSBTAG00000021922	small ArfGAP2 [Source:VGNC Symbol;Acc:VGNC:34984]	protein_coding	Cow	3	105.71
ENSBTAG00000044178	zinc metallopeptidase STE24 [Source:VGNC Symbol;Acc:VGNC:37197]	protein_coding	Cow	3	105.824
ENSBTAG00000019695	RLF zinc finger [Source:VGNC Symbol;Acc:VGNC:33990]	protein_coding	Cow	3	105.895
ENSBTAG00000013367	palmitoyl-protein thioesterase 1 [Source:VGNC Symbol;Acc:VGNC:33277]	protein_coding	Cow	3	106.02
ENSBTAG00000013363	cyclase associated actin cytoskeleton regulatory protein 1 [Source:VGNC Symbol;Acc:VGNC:26737]	protein_coding	Cow	3	106.037
ENSBTAG00000013054	major facilitator superfamily domain containing 2A [Source:VGNC Symbol;Acc:VGNC:31435]	protein_coding	Cow	3	106.123
ENSBTAG00000054059	MYCL proto-onco, bHLH transcription factor [Source:NCBI gene (formerly Entrezgene);Acc:540350]	protein_coding	Cow	3	106.185
ENSBTAG00000013832	tRNA isopentenyltransferase 1 [Source:VGNC Symbol;Acc:VGNC:36363]	protein_coding	Cow	3	106.205
ENSBTAG00000053451	None	protein_coding	Cow	3	106.295
ENSBTAG00000047314	peptidylprolyl isomerase E [Source:VGNC Symbol;Acc:VGNC:55661]	protein_coding	Cow	3	106.328
ENSBTAG00000008688	hes related family bHLH transcription factor with YRPW motif like [Source:VGNC Symbol;Acc:VGNC:29830]	protein_coding	Cow	3	106.443
ENSBTAG00000017125	poly(A) binding protein cytoplasmic 4 [Source:VGNC Symbol;Acc:VGNC:55644]	protein_coding	Cow	3	106.494
ENSBTAG00000050691	bone morphotic protein 8a [Source:NCBI gene (formerly Entrezgene);Acc:788948]	protein_coding	Cow	3	106.544
ENSBTAG00000021024	microtubule actin crosslinking factor 1 [Source:VGNC Symbol;Acc:VGNC:55610]	protein_coding	Cow	3	106.591
ENSBTAG00000010232	NADH:ubiquinone oxidoreductase subunit S5 [Source:VGNC Symbol;Acc:VGNC:31970]	protein_coding	Cow	3	106.971
ENSBTAG00000004715	akirin 1 [Source:VGNC Symbol;Acc:VGNC:25793]	protein_coding	Cow	3	106.987
ENSBTAG00000008023	rhomboid like 2 [Source:VGNC Symbol;Acc:VGNC:33936]	protein_coding	Cow	3	107.047
ENSBTAG00000030338	gap junction protein alpha 9 [Source:VGNC Symbol;Acc:VGNC:55195]	protein_coding	Cow	3	107.109
ENSBTAG00000030337	MYC binding protein [Source:NCBI gene (formerly Entrezgene);Acc:539291]	protein_coding	Cow	3	107.112
ENSBTAG00000009368	Ras related GTP binding C [Source:VGNC Symbol;Acc:VGNC:34160]	protein_coding	Cow	3	107.122
ENSBTAG00000002306	UTP11 small subunit processome component [Source:VGNC Symbol;Acc:VGNC:36741]	protein_coding	Cow	3	107.941
ENSBTAG00000007300	four and a half LIM domains 3 [Source:VGNC Symbol;Acc:VGNC:29001]	protein_coding	Cow	3	107.959
ENSBTAG00000007299	splicing factor 3a subunit 3 [Source:VGNC Symbol;Acc:VGNC:34508]	protein_coding	Cow	3	107.971
ENSBTAG00000024107	inositol polyphosphate-5-phosphatase B [Source:VGNC Symbol;Acc:VGNC:30211]	protein_coding	Cow	3	108.008
ENSBTAG00000006511	metal regulatory transcription factor 1 [Source:VGNC Symbol;Acc:VGNC:31722]	protein_coding	Cow	3	108.063
ENSBTAG00000045776	chromosome 3 C1orf122 homolog [Source:VGNC Symbol;Acc:VGNC:52707]	protein_coding	Cow	3	108.108
ENSBTAG00000006510	yrdC N6-threonylcarbamoyltransferase domain containing [Source:VGNC Symbol;Acc:VGNC:37038]	protein_coding	Cow	3	108.109
ENSBTAG00000014326	cell division cycle associated 8 [Source:VGNC Symbol;Acc:VGNC:27088]	protein_coding	Cow	3	108.198
ENSBTAG00000014325	chromosome 3 C1orf109 homolog [Source:VGNC Symbol;Acc:VGNC:52706]	protein_coding	Cow	3	108.213
ENSBTAG00000003849	G protein nucleolar 2 [Source:VGNC Symbol;Acc:VGNC:29472]	protein_coding	Cow	3	108.305
ENSBTAG00000016852	Smad nuclear interacting protein 1 [Source:VGNC Symbol;Acc:VGNC:35065]	protein_coding	Cow	3	108.338
ENSBTAG00000010506	MYST/Esa1 associated factor 6 [Source:VGNC Symbol;Acc:VGNC:31342]	protein_coding	Cow	3	108.368
ENSBTAG00000011316	zinc finger CCCH-type containing 12A [Source:VGNC Symbol;Acc:VGNC:37097]	protein_coding	Cow	3	108.403
ENSBTAG00000024097	mitochondrial ribosomal protein S15 [Source:VGNC Symbol;Acc:VGNC:106829]	protein_coding	Cow	3	109.431
ENSBTAG00000024096	LSM10, U7 small nuclear RNA associated [Source:VGNC Symbol;Acc:VGNC:31051]	protein_coding	Cow	3	109.482
ENSBTAG00000015969	serine/threonine kinase 40 [Source:VGNC Symbol;Acc:VGNC:35402]	protein_coding	Cow	3	109.491
ENSBTAG00000014358	eva-1 homolog B [Source:VGNC Symbol;Acc:VGNC:52770]	protein_coding	Cow	3	109.535
ENSBTAG00000038617	SH3 domain containing 21 [Source:VGNC Symbol;Acc:VGNC:34571]	protein_coding	Cow	3	109.538
ENSBTAG00000024095	thyroid hormone receptor associated protein 3 [Source:VGNC Symbol;Acc:VGNC:35846]	protein_coding	Cow	3	109.552
ENSBTAG00000030301	MAP7 domain containing 1 [Source:VGNC Symbol;Acc:VGNC:55611]	protein_coding	Cow	3	109.65
ENSBTAG00000005732	trafficking protein particle complex subunit 3 [Source:VGNC Symbol;Acc:VGNC:36288]	protein_coding	Cow	3	109.676
ENSBTAG00000021715	ADP-ribosylserine hydrolase [Source:VGNC Symbol;Acc:VGNC:25691]	protein_coding	Cow	3	109.722
ENSBTAG00000018324	argonaute RISC catalytic component 3 [Source:NCBI gene (formerly Entrezgene);Acc:406231]	protein_coding	Cow	3	109.752
ENSBTAG00000012253	argonaute RISC component 1 [Source:VGNC Symbol;Acc:VGNC:25732]	protein_coding	Cow	3	109.878
ENSBTAG00000015220	argonaute RISC component 4 [Source:VGNC Symbol;Acc:VGNC:25733]	protein_coding	Cow	3	109.947
ENSBTAG00000002826	claspin [Source:VGNC Symbol;Acc:VGNC:27465]	protein_coding	Cow	3	110.021
ENSBTAG00000038292	chromosome 3 C1orf216 homolog [Source:VGNC Symbol;Acc:VGNC:52711]	protein_coding	Cow	3	110.066
ENSBTAG00000002377	proteasome 20S subunit beta 2 [Source:VGNC Symbol;Acc:VGNC:33446]	protein_coding	Cow	3	110.137
ENSBTAG00000016696	neurochondrin [Source:VGNC Symbol;Acc:VGNC:31910]	protein_coding	Cow	3	110.202
ENSBTAG00000016694	KIAA0319 like [Source:VGNC Symbol;Acc:VGNC:30549]	protein_coding	Cow	3	110.214
ENSBTAG00000021023	zinc finger MYM-type containing 4 [Source:VGNC Symbol;Acc:VGNC:37200]	protein_coding	Cow	3	110.33
ENSBTAG00000016328	splicing factor proline and glutamine rich [Source:VGNC Symbol;Acc:VGNC:34518]	protein_coding	Cow	3	110.558
ENSBTAG00000006555	zinc finger MYM-type containing 1 [Source:VGNC Symbol;Acc:VGNC:37198]	protein_coding	Cow	3	110.582
ENSBTAG00000021948	zinc finger MYM-type containing 6 [Source:VGNC Symbol;Acc:VGNC:59192]	protein_coding	Cow	3	110.648
ENSBTAG00000014235	small integral membrane protein 12 [Source:VGNC Symbol;Acc:VGNC:35014]	protein_coding	Cow	3	110.835
ENSBTAG00000013881	gap junction protein alpha 4 [Source:VGNC Symbol;Acc:VGNC:29373]	protein_coding	Cow	3	110.888
ENSBTAG00000019555	zinc finger and SCAN domain containing 20 [Source:VGNC Symbol;Acc:VGNC:37376]	protein_coding	Cow	3	112.322
ENSBTAG00000014596	EF-hand domain family member D1 [Source:VGNC Symbol;Acc:VGNC:28352]	protein_coding	Cow	3	112.396
ENSBTAG00000014079	GRB10 interacting GYF protein 2 [Source:VGNC Symbol;Acc:VGNC:29356]	protein_coding	Cow	3	112.455
ENSBTAG00000008942	neuronal guanine nucleotide exchange factor [Source:VGNC Symbol;Acc:VGNC:32060]	protein_coding	Cow	3	112.609
ENSBTAG00000020173	inositol polyphosphate-5-phosphatase D [Source:VGNC Symbol;Acc:VGNC:30212]	protein_coding	Cow	3	112.794
ENSBTAG00000003928	autophagy related 16 like 1 [Source:VGNC Symbol;Acc:VGNC:26253]	protein_coding	Cow	3	112.968
ENSBTAG00000020616	diacylglycerol kinase delta [Source:VGNC Symbol;Acc:VGNC:28026]	protein_coding	Cow	3	113.062
ENSBTAG00000000149	ubiquitin specific peptidase 40 [Source:VGNC Symbol;Acc:VGNC:52845]	protein_coding	Cow	3	113.168
ENSBTAG00000026181	UDP glucuronosyltransferase 1 family, polypeptide A6 [Source:NCBI gene (formerly Entrezgene);Acc:286792]	protein_coding	Cow	3	113.301
ENSBTAG00000024726	Holliday junction recognition protein [Source:VGNC Symbol;Acc:VGNC:29863]	protein_coding	Cow	3	113.516
ENSBTAG00000013869	SH3 domain binding protein 4 [Source:VGNC Symbol;Acc:VGNC:34567]	protein_coding	Cow	3	114.535
ENSBTAG00000016504	ArfGAP with GTPase domain, ankyrin repeat and PH domain 1 [Source:VGNC Symbol;Acc:VGNC:59176]	protein_coding	Cow	3	115.045
ENSBTAG00000018424	atypical chemokine receptor 3 [Source:VGNC Symbol;Acc:VGNC:25541]	protein_coding	Cow	3	116.025
ENSBTAG00000005854	COP9 signalosome subunit 8 [Source:VGNC Symbol;Acc:VGNC:27606]	protein_coding	Cow	3	116.552
ENSBTAG00000030190	collagen type VI alpha 3 chain [Source:VGNC Symbol;Acc:VGNC:27572]	protein_coding	Cow	3	116.782
ENSBTAG00000001538	None	protein_coding	Cow	3	116.88
ENSBTAG00000000634	melanophilin [Source:VGNC Symbol;Acc:VGNC:31506]	protein_coding	Cow	3	116.96
ENSBTAG00000017624	RAB17, member RAS onco family [Source:VGNC Symbol;Acc:VGNC:59174]	protein_coding	Cow	3	117.021
ENSBTAG00000005354	LRR binding FLII interacting protein 1 [Source:VGNC Symbol;Acc:VGNC:55253]	protein_coding	Cow	3	117.074
ENSBTAG00000011534	receptor activity modifying protein 1 [Source:VGNC Symbol;Acc:VGNC:55666]	protein_coding	Cow	3	117.28
ENSBTAG00000026114	ubiquitin conjugating enzyme E2 F (putative) [Source:VGNC Symbol;Acc:VGNC:55693]	protein_coding	Cow	3	117.354
ENSBTAG00000017826	selenocysteine lyase [Source:VGNC Symbol;Acc:VGNC:55677]	protein_coding	Cow	3	117.41
ENSBTAG00000010176	ILK associated serine/threonine phosphatase [Source:VGNC Symbol;Acc:VGNC:30178]	protein_coding	Cow	3	117.501
ENSBTAG00000054800	hes family bHLH transcription factor 6 [Source:VGNC Symbol;Acc:VGNC:29823]	protein_coding	Cow	3	117.551
ENSBTAG00000015973	TRAF3 interacting protein 1 [Source:VGNC Symbol;Acc:VGNC:36273]	protein_coding	Cow	3	117.639
ENSBTAG00000017764	histone deacetylase 4 [Source:VGNC Symbol;Acc:VGNC:50611]	protein_coding	Cow	3	118.225
ENSBTAG00000003279	NADH:ubiquinone oxidoreductase subunit A10 [Source:VGNC Symbol;Acc:VGNC:59187]	protein_coding	Cow	3	118.885
ENSBTAG00000045948	colony stimulating factor 2 receptor subunit alpha [Source:VGNC Symbol;Acc:VGNC:55042]	protein_coding	Cow	3	119.426
ENSBTAG00000053696	None	protein_coding	Cow	3	119.449
ENSBTAG00000049808	interleukin 3 receptor subunit alpha [Source:VGNC Symbol;Acc:VGNC:106780]	protein_coding	Cow	3	119.48
ENSBTAG00000054242	A-kinase anchoring protein 17A [Source:VGNC Symbol;Acc:VGNC:106636]	protein_coding	Cow	3	119.578
ENSBTAG00000010910	COP9 signalosome subunit 9 [Source:VGNC Symbol;Acc:VGNC:54910]	protein_coding	Cow	3	119.662
ENSBTAG00000015996	glypican 1 [Source:VGNC Symbol;Acc:VGNC:29523]	protein_coding	Cow	3	119.864
ENSBTAG00000049766	dual specificity phosphatase 28 [Source:VGNC Symbol;Acc:VGNC:106718]	protein_coding	Cow	3	119.953
ENSBTAG00000007215	arginyl aminopeptidase like 1 [Source:VGNC Symbol;Acc:VGNC:55076]	protein_coding	Cow	3	119.959
ENSBTAG00000002809	calpain 10 [Source:VGNC Symbol;Acc:VGNC:26741]	protein_coding	Cow	3	119.973
ENSBTAG00000030193	G protein-coupled receptor 35 [Source:VGNC Symbol;Acc:VGNC:29584]	protein_coding	Cow	3	120.006
ENSBTAG00000012374	mab-21 like 4 [Source:VGNC Symbol;Acc:VGNC:52718]	protein_coding	Cow	3	120.167
ENSBTAG00000000784	mitochondrial transcription termination factor 4 [Source:VGNC Symbol;Acc:VGNC:55065]	protein_coding	Cow	3	120.329
ENSBTAG00000000789	protein phosphatase 1 regulatory subunit 7 [Source:VGNC Symbol;Acc:VGNC:52808]	protein_coding	Cow	3	120.373
ENSBTAG00000004315	high density lipoprotein binding protein [Source:VGNC Symbol;Acc:VGNC:55051]	protein_coding	Cow	3	120.424
ENSBTAG00000002608	septin 2 [Source:VGNC Symbol;Acc:VGNC:34454]	protein_coding	Cow	3	120.483
ENSBTAG00000013110	FERM, ARH/RhoGEF and pleckstrin domain protein 2 [Source:VGNC Symbol;Acc:VGNC:55172]	protein_coding	Cow	3	120.512
ENSBTAG00000009676	serine/threonine kinase 25 [Source:VGNC Symbol;Acc:VGNC:35391]	protein_coding	Cow	3	120.613
ENSBTAG00000008711	BCL2 family apoptosis regulator BOK [Source:VGNC Symbol;Acc:VGNC:26538]	protein_coding	Cow	3	120.646
ENSBTAG00000013253	THAP domain containing 4 [Source:VGNC Symbol;Acc:VGNC:55691]	protein_coding	Cow	3	120.666
ENSBTAG00000015401	autophagy related 4B cysteine peptidase [Source:VGNC Symbol;Acc:VGNC:26258]	protein_coding	Cow	3	120.71
ENSBTAG00000015408	deoxythymidylate kinase [Source:VGNC Symbol;Acc:VGNC:28240]	protein_coding	Cow	3	120.728
ENSBTAG00000009123	inhibitor of growth family member 5 [Source:VGNC Symbol;Acc:VGNC:30198]	protein_coding	Cow	3	120.744
ENSBTAG00000002847	D-2-hydroxyglutarate dehydrogenase [Source:VGNC Symbol;Acc:VGNC:27861]	protein_coding	Cow	3	120.766
ENSBTAG00000009093	galactose-3-O-sulfotransferase 2 [Source:VGNC Symbol;Acc:VGNC:29214]	protein_coding	Cow	3	120.816
ENSBTAG00000011543	programmed cell death 1 [Source:VGNC Symbol;Acc:VGNC:32657]	protein_coding	Cow	3	120.838
ENSBTAG00000054669	None	protein_coding	Cow	3	120.953
ENSBTAG00000023806	cordon-bleu WH2 repeat protein [Source:VGNC Symbol;Acc:VGNC:106697]	protein_coding	Cow	4	4.58261
ENSBTAG00000017086	growth factor receptor bound protein 10 [Source:VGNC Symbol;Acc:VGNC:29629]	protein_coding	Cow	4	5.10607
ENSBTAG00000020869	dopa decarboxylase [Source:VGNC Symbol;Acc:VGNC:55748]	protein_coding	Cow	4	5.33644
ENSBTAG00000001500	fidgetin like 1 [Source:VGNC Symbol;Acc:VGNC:29011]	protein_coding	Cow	4	5.45447
ENSBTAG00000014016	IKAROS family zinc finger 1 [Source:VGNC Symbol;Acc:VGNC:30103]	protein_coding	Cow	4	5.50595
ENSBTAG00000048664	cyclin dependent kinase 14 [Source:VGNC Symbol;Acc:VGNC:106680]	protein_coding	Cow	4	7.93794
ENSBTAG00000002107	frizzled class receptor 1 [Source:VGNC Symbol;Acc:VGNC:29165]	protein_coding	Cow	4	8.66592
ENSBTAG00000045617	mitochondrial transcription termination factor 1 [Source:VGNC Symbol;Acc:VGNC:53661]	protein_coding	Cow	4	9.24787
ENSBTAG00000007442	A-kinase anchoring protein 9 [Source:VGNC Symbol;Acc:VGNC:25791]	protein_coding	Cow	4	9.33313
ENSBTAG00000001992	cytochrome P450, family 51, subfamily A, polypeptide 1 [Source:NCBI gene (formerly Entrezgene);Acc:505060]	protein_coding	Cow	4	9.45976
ENSBTAG00000002750	KRIT1 ankyrin repeat containing [Source:VGNC Symbol;Acc:VGNC:30714]	protein_coding	Cow	4	9.52842
ENSBTAG00000034936	ankyrin repeat and IBR domain containing 1 [Source:VGNC Symbol;Acc:VGNC:25902]	protein_coding	Cow	4	9.62429
ENSBTAG00000021996	GATA zinc finger domain containing 1 [Source:VGNC Symbol;Acc:VGNC:29270]	protein_coding	Cow	4	9.76444
ENSBTAG00000024431	peroxisomal biosis factor 1 [Source:VGNC Symbol;Acc:VGNC:32751]	protein_coding	Cow	4	9.78923
ENSBTAG00000018363	RNA binding motif protein 48 [Source:VGNC Symbol;Acc:VGNC:33805]	protein_coding	Cow	4	9.8705
ENSBTAG00000050705	family with sequence similarity 133 member B [Source:VGNC Symbol;Acc:VGNC:107223]	protein_coding	Cow	4	9.90986
ENSBTAG00000044023	cyclin dependent kinase 6 [Source:VGNC Symbol;Acc:VGNC:27133]	protein_coding	Cow	4	9.93965
ENSBTAG00000012456	HEPACAM family member 2 [Source:VGNC Symbol;Acc:VGNC:29811]	protein_coding	Cow	4	10.541
ENSBTAG00000014255	VPS50 subunit of EARP/GARPII complex [Source:VGNC Symbol;Acc:VGNC:36826]	protein_coding	Cow	4	10.6008
ENSBTAG00000015844	tissue factor pathway inhibitor 2 [Source:VGNC Symbol;Acc:VGNC:35794]	protein_coding	Cow	4	11.2041
ENSBTAG00000000820	G protein subunit gamma 11 [Source:VGNC Symbol;Acc:VGNC:53646]	protein_coding	Cow	4	11.2425
ENSBTAG00000003424	Bet1 golgi vesicular membrane trafficking protein [Source:VGNC Symbol;Acc:VGNC:26475]	protein_coding	Cow	4	11.3305
ENSBTAG00000013472	collagen type I alpha 2 chain [Source:VGNC Symbol;Acc:VGNC:27561]	protein_coding	Cow	4	11.7766
ENSBTAG00000009109	CAS1 domain containing 1 [Source:VGNC Symbol;Acc:VGNC:26775]	protein_coding	Cow	4	11.8864
ENSBTAG00000021282	sarcoglycan epsilon [Source:VGNC Symbol;Acc:VGNC:34538]	protein_coding	Cow	4	11.9924
ENSBTAG00000034645	paraoxonase 3 [Source:VGNC Symbol;Acc:VGNC:33162]	protein_coding	Cow	4	12.5939
ENSBTAG00000008361	paraoxonase 2 [Source:VGNC Symbol;Acc:VGNC:33161]	protein_coding	Cow	4	12.6454
ENSBTAG00000014069	pyruvate dehydrogenase kinase 4 [Source:VGNC Symbol;Acc:VGNC:32706]	protein_coding	Cow	4	12.8819
ENSBTAG00000003773	solute carrier family 25 member 13 [Source:VGNC Symbol;Acc:VGNC:34744]	protein_coding	Cow	4	13.4626
ENSBTAG00000052508	SEM1 26S proteasome subunit [Source:NCBI gene (formerly Entrezgene);Acc:767981]	protein_coding	Cow	4	14.055
ENSBTAG00000020685	None	protein_coding	Cow	4	14.115
ENSBTAG00000015925	succinate dehydrogenase complex assembly factor 3 [Source:VGNC Symbol;Acc:VGNC:34390]	protein_coding	Cow	4	14.4768
ENSBTAG00000015356	tachykinin 1 [Source:VGNC Symbol;Acc:VGNC:35555]	protein_coding	Cow	4	15.0145
ENSBTAG00000003222	asparagine synthetase (glutamine-hydrolyzing) [Source:NCBI gene (formerly Entrezgene);Acc:514209]	protein_coding	Cow	4	15.1287
ENSBTAG00000004995	core 1 synthase, glycoprotein-N-acetylgalactosamine 3-beta-galactosyltransferase 1 [Source:VGNC Symbol;Acc:VGNC:26615]	protein_coding	Cow	4	15.2766
ENSBTAG00000013781	meiosis regulator for oocyte development [Source:VGNC Symbol;Acc:VGNC:31481]	protein_coding	Cow	4	15.635
ENSBTAG00000013168	replication protein A3 [Source:VGNC Symbol;Acc:VGNC:34096]	protein_coding	Cow	4	15.6925
ENSBTAG00000047004	UBAP1-MVB12-associated (UMA) domain containing 1 [Source:VGNC Symbol;Acc:VGNC:107233]	protein_coding	Cow	4	15.7349
ENSBTAG00000008533	glucocorticoid induced 1 [Source:VGNC Symbol;Acc:VGNC:29393]	protein_coding	Cow	4	16.0515
[truncated: 10,909 more rows]

## Sheet: Supplementary S2
Gene_id	Gene_name	baseMean	log2FoldChange	lfcSE	stat	pvalue	padj
ENSBTAG00000021050	ECEL1	3005.32	-8.95198	0.706184	-12.6766	7.97596e-37	1.20732e-32
ENSBTAG00000003898	HMGCS2	672.548	-6.9315	0.873897	-7.93171	2.16143e-15	4.0897e-12
ENSBTAG00000008117	SLC5A4	1754.98	-6.47434	0.86241	-7.50726	6.03756e-14	6.52789e-11
ENSBTAG00000030814	TFF2	1299.77	-6.39506	1.15395	-5.54187	2.99256e-08	5.80749e-06
ENSBTAG00000012363	ENSBTAG00000012363	16383.4	-5.97651	1.04391	-5.72512	1.0336e-08	2.40702e-06
ENSBTAG00000032051	SULT1C4	1077.37	-5.53296	0.667115	-8.29386	1.09629e-16	2.37065e-13
ENSBTAG00000021550	MAMDC4	1421.27	-5.49754	0.624593	-8.80179	1.3465e-18	6.79401e-15
ENSBTAG00000040413	CES3	729.148	-5.11538	0.836214	-6.11731	9.51686e-10	3.20126e-07
ENSBTAG00000020363	GBA3	315.287	-4.92866	0.932052	-5.28797	1.23682e-07	1.97071e-05
ENSBTAG00000004860	SLC27A6	623.513	-4.86975	0.764382	-6.37083	1.88004e-10	8.13089e-08
ENSBTAG00000038368	ENSBTAG00000038368	16.7675	-4.74615	1.06075	-4.47435	7.66429e-06	0.000627105
ENSBTAG00000005586	GATM	10106.1	-4.38473	0.609404	-7.19511	6.24112e-13	5.55717e-10
ENSBTAG00000016138	CGA	12.4976	-4.35376	0.835976	-5.208	1.9089e-07	2.83284e-05
ENSBTAG00000013688	PGF	227.515	-4.20055	0.48174	-8.71954	2.79328e-18	1.05705e-14
ENSBTAG00000001595	MT1E	174.083	-4.17783	1.17589	-3.55292	0.000380979	0.0103349
ENSBTAG00000054808	MT1A	236.528	-4.12723	1.17581	-3.51013	0.000447883	0.0113999
ENSBTAG00000000973	KCNJ15	67.0443	-4.08244	0.590391	-6.91481	4.68489e-12	2.93186e-09
ENSBTAG00000017802	THRB	280.24	-4.07165	0.577864	-7.04604	1.84087e-12	1.46659e-09
ENSBTAG00000020514	ENSBTAG00000020514	31.9336	-3.99857	0.902139	-4.43232	9.32233e-06	0.000723652
ENSBTAG00000018965	PRDM16	147.019	-3.99118	0.757791	-5.26686	1.38774e-07	2.18815e-05
ENSBTAG00000040329	HTR1D	116.273	-3.96414	0.598812	-6.62001	3.59174e-11	1.79894e-08
ENSBTAG00000014439	KMO	1325.71	-3.93436	0.646619	-6.08452	1.16843e-09	3.69694e-07
ENSBTAG00000014628	OAS2	154.755	-3.90024	0.892265	-4.37116	1.23586e-05	0.000862081
ENSBTAG00000039839	IL36RN	382.626	-3.89987	0.576661	-6.76285	1.35305e-11	7.31469e-09
ENSBTAG00000005072	CUBN	5094.76	-3.7322	0.61304	-6.08802	1.14317e-09	3.69694e-07
ENSBTAG00000017131	AFP	811.617	-3.70218	0.823764	-4.49423	6.98232e-06	0.000580722
ENSBTAG00000008150	PKIA	1336.03	-3.69558	0.709155	-5.21125	1.87577e-07	2.82097e-05
ENSBTAG00000020715	PIK3C2G	117.644	-3.68905	0.597797	-6.17107	6.78305e-10	2.38779e-07
ENSBTAG00000009209	BEND5	139.316	-3.66549	0.370031	-9.9059	3.92407e-23	2.96993e-19
ENSBTAG00000007554	IFI6	4801.74	-3.63555	0.858262	-4.23595	2.27586e-05	0.00140611
ENSBTAG00000017701	CYP2W1	86.764	-3.63295	0.525743	-6.91013	4.84221e-12	2.93186e-09
ENSBTAG00000005945	NXPE4	181.581	-3.54534	0.665472	-5.32755	9.95441e-08	1.62021e-05
ENSBTAG00000017020	S100G	103665	-3.49261	0.513639	-6.79974	1.0481e-11	6.10196e-09
ENSBTAG00000054314	ENSBTAG00000054314	482.703	-3.47539	0.778733	-4.46288	8.0864e-06	0.000649751
ENSBTAG00000014176	REM1	61.5205	-3.47174	1.03523	-3.35359	0.000797715	0.0165411
ENSBTAG00000017330	ENSBTAG00000017330	45.3967	-3.45565	0.69574	-4.96687	6.8043e-07	7.92283e-05
ENSBTAG00000008021	ENSBTAG00000008021	441.03	-3.43987	0.918735	-3.74414	0.000181016	0.00624153
ENSBTAG00000011569	AADAC	684.024	-3.43258	0.616765	-5.56546	2.61457e-08	5.34822e-06
ENSBTAG00000006031	ADGRV1	230.954	-3.37486	0.65778	-5.13068	2.887e-07	3.93698e-05
ENSBTAG00000040111	OTOP3	123.891	-3.35416	0.739284	-4.53703	5.70512e-06	0.000498412
ENSBTAG00000009775	PRRG3	55.8548	-3.3054	0.653034	-5.06161	4.15732e-07	5.333e-05
ENSBTAG00000045588	ENSBTAG00000045588	725.687	-3.30138	0.815496	-4.04831	5.15898e-05	0.00251098
ENSBTAG00000047510	SMIM6	72.2438	-3.28736	0.511968	-6.42103	1.35353e-10	6.02602e-08
ENSBTAG00000003955	MYO7A	274.824	-3.23726	0.456939	-7.08466	1.39384e-12	1.17214e-09
ENSBTAG00000020558	APOC2	4635.17	-3.22295	0.63559	-5.07081	3.96122e-07	5.12487e-05
ENSBTAG00000051504	ENSBTAG00000051504	85.5256	-3.11961	0.677177	-4.60678	4.08945e-06	0.000385692
ENSBTAG00000027625	SFRP1	1484.06	-3.10007	0.887449	-3.49324	0.000477201	0.0117263
ENSBTAG00000017167	LRAT	202.093	-3.03675	0.532175	-5.70631	1.15452e-08	2.64788e-06
ENSBTAG00000033076	TRPM6	174.96	-3.03609	0.56865	-5.33913	9.33946e-08	1.53664e-05
ENSBTAG00000008091	SELENBP1	1652.44	-3.00664	0.50315	-5.97562	2.29212e-09	6.42515e-07
ENSBTAG00000021516	GSTA1	961.624	-2.97916	0.852289	-3.49548	0.000473212	0.0117043
ENSBTAG00000017524	CBLN4	85.4593	-2.97722	0.741107	-4.01727	5.88773e-05	0.00273382
ENSBTAG00000015818	ENSBTAG00000015818	1782.61	-2.96802	0.636776	-4.66101	3.1466e-06	0.000309286
ENSBTAG00000018147	NXPH2	67.5382	-2.93487	0.718771	-4.08318	4.4423e-05	0.00228331
ENSBTAG00000054241	ENSBTAG00000054241	161.591	-2.92932	0.544491	-5.37992	7.45199e-08	1.25334e-05
ENSBTAG00000017866	CD36	11752	-2.89397	0.681394	-4.24714	2.16517e-05	0.00135992
ENSBTAG00000019437	SLFN11	661.52	-2.87873	0.848115	-3.39427	0.000688116	0.0149655
ENSBTAG00000007898	CYBRD1	1547.35	-2.85741	0.600522	-4.75822	1.95309e-06	0.000201115
ENSBTAG00000034373	CDH13	195.925	-2.84858	0.753872	-3.7786	0.000157715	0.00564382
ENSBTAG00000018948	HIF3A	554.041	-2.83113	0.420481	-6.73308	1.66113e-11	8.67052e-09
ENSBTAG00000038756	GLB1L3	33.7222	-2.77114	0.614152	-4.51215	6.41748e-06	0.000536693
ENSBTAG00000006864	ENSBTAG00000006864	3645.78	-2.68357	0.736583	-3.64327	0.000269194	0.0082653
ENSBTAG00000026836	ENSBTAG00000026836	353.533	-2.68173	0.677876	-3.95609	7.61879e-05	0.00328499
ENSBTAG00000016467	SLC22A17	128.453	-2.6727	0.532372	-5.02036	5.15754e-07	6.39915e-05
ENSBTAG00000009649	DRC1	158.518	-2.66953	0.469387	-5.68726	1.29093e-08	2.91653e-06
ENSBTAG00000001965	ENPP7	2270.09	-2.66872	0.848224	-3.14624	0.00165384	0.0277848
ENSBTAG00000016704	SLC37A2	1175.44	-2.66805	0.661468	-4.03353	5.4946e-05	0.00259912
ENSBTAG00000052577	ENSBTAG00000052577	243.721	-2.6647	0.74434	-3.57995	0.00034366	0.00974153
ENSBTAG00000037644	HBB	225.309	-2.63601	0.541153	-4.8711	1.1098e-06	0.000121733
ENSBTAG00000007423	TNFRSF11B	289.325	-2.62942	0.527554	-4.98417	6.22281e-07	7.53558e-05
ENSBTAG00000010738	CCL14	84.513	-2.62467	0.66815	-3.92827	8.55601e-05	0.00355803
ENSBTAG00000005359	TGFB2	42.1663	-2.5902	0.705194	-3.67303	0.000239688	0.0075903
ENSBTAG00000019625	EHHADH	2725.15	-2.5894	0.374572	-6.91295	4.74664e-12	2.93186e-09
ENSBTAG00000020698	MTHFR	1360.19	-2.58591	0.43931	-5.8863	3.94946e-09	9.96384e-07
ENSBTAG00000016341	RGS5	2619.62	-2.57126	0.723483	-3.554	0.000379416	0.0103349
ENSBTAG00000014575	COL4A5	660.452	-2.56806	0.64839	-3.96068	7.47374e-05	0.00325086
ENSBTAG00000001745	LUM	2801.95	-2.55338	0.737746	-3.46106	0.000538052	0.0125687
ENSBTAG00000000540	RNF112	102.664	-2.55037	0.405204	-6.29405	3.09292e-10	1.20045e-07
ENSBTAG00000046155	RGN	1463.67	-2.51724	0.702761	-3.58193	0.000341067	0.00974099
ENSBTAG00000039991	UGT2B10	5261.45	-2.51209	0.293878	-8.54809	1.25143e-17	3.78858e-14
ENSBTAG00000036028	BEX2	376.819	-2.51018	0.494518	-5.07603	3.85412e-07	5.05373e-05
ENSBTAG00000032899	ENSBTAG00000032899	119.128	-2.50718	0.705651	-3.553	0.000380861	0.0103349
ENSBTAG00000048701	ENSBTAG00000048701	34.1898	-2.49022	0.601629	-4.13913	3.48621e-05	0.00192594
ENSBTAG00000019585	MYOM1	116.729	-2.4734	0.561628	-4.40399	1.06278e-05	0.00077607
ENSBTAG00000037539	ENSBTAG00000037539	1007.49	-2.46415	0.763667	-3.22673	0.00125211	0.0228843
ENSBTAG00000020196	ENPP3	28396.8	-2.43873	0.823322	-2.96206	0.00305591	0.0421671
ENSBTAG00000014674	CHRM2	38.445	-2.39859	0.581661	-4.12369	3.72856e-05	0.00200851
ENSBTAG00000009125	ALDH1A3	1276.22	-2.38815	0.591031	-4.04065	5.33025e-05	0.00254714
ENSBTAG00000030367	RNF186	535.261	-2.36998	0.705928	-3.35725	0.000787221	0.0164361
ENSBTAG00000010543	FGFR4	290.565	-2.33156	0.556614	-4.18882	2.80404e-05	0.0016388
ENSBTAG00000014269	SCARB1	2220.54	-2.30986	0.585699	-3.94377	8.02115e-05	0.00341064
ENSBTAG00000040034	ENSBTAG00000040034	603.434	-2.30955	0.751167	-3.07461	0.00210775	0.0325895
ENSBTAG00000003045	BAMBI	688.026	-2.30395	0.427018	-5.39544	6.83546e-08	1.16257e-05
ENSBTAG00000001734	MS4A10	2731.39	-2.29761	0.724711	-3.17038	0.00152238	0.026157
ENSBTAG00000011057	ENSBTAG00000011057	22.6611	-2.28826	0.390259	-5.86342	4.53426e-09	1.12516e-06
ENSBTAG00000008787	FAM171A1	419.483	-2.28574	0.574516	-3.97855	6.93371e-05	0.00307275
ENSBTAG00000048312	ENSBTAG00000048312	55.7677	-2.27641	0.763143	-2.98294	0.00285491	0.0402747
ENSBTAG00000053238	ENSBTAG00000053238	413.601	-2.27293	0.413913	-5.49133	3.98919e-08	7.36395e-06
ENSBTAG00000005045	GIP	767.826	-2.26271	0.500548	-4.52046	6.1706e-06	0.000524744
ENSBTAG00000008380	ITGA11	391.375	-2.25923	0.714989	-3.15982	0.00157869	0.026941
ENSBTAG00000043961	MPDZ	368.982	-2.24494	0.706026	-3.17968	0.00147438	0.025682
ENSBTAG00000016147	CETN4	188.887	-2.23887	0.58465	-3.82943	0.000128442	0.00494715
ENSBTAG00000025242	C19H17orf78	99.1855	-2.23705	0.637825	-3.5073	0.000452676	0.0114776
ENSBTAG00000013848	ADGRD1	230.474	-2.23028	0.700786	-3.18253	0.00145992	0.0254983
ENSBTAG00000052449	ENSBTAG00000052449	156.08	-2.21184	0.679393	-3.25561	0.00113148	0.0211446
ENSBTAG00000038748	HBG	137.457	-2.21052	0.675151	-3.27411	0.00105996	0.0201061
ENSBTAG00000001826	SASH1	473.604	-2.17419	0.489901	-4.43803	9.0786e-06	0.000714147
ENSBTAG00000005052	GLP2R	701.661	-2.17312	0.685307	-3.17102	0.00151907	0.0261297
ENSBTAG00000017318	TMEM178A	28.3919	-2.17305	0.642581	-3.38175	0.00072025	0.0155084
ENSBTAG00000008509	SLC38A3	633.024	-2.16791	0.37776	-5.73886	9.53142e-09	2.25433e-06
ENSBTAG00000004777	S100B	223.622	-2.16352	0.628268	-3.44362	0.00057399	0.0131687
ENSBTAG00000017023	INPP5J	341.891	-2.16343	0.580179	-3.7289	0.000192316	0.00652551
ENSBTAG00000008936	ABCC2	1714.5	-2.15959	0.627499	-3.44159	0.000578306	0.0132033
ENSBTAG00000011824	OGN	670.194	-2.15861	0.686245	-3.14554	0.00165779	0.0278204
ENSBTAG00000013760	COL4A6	176.98	-2.15083	0.684005	-3.14447	0.00166389	0.0278501
ENSBTAG00000046193	ENSBTAG00000046193	75.1588	-2.14722	0.560655	-3.82984	0.000128225	0.00494715
ENSBTAG00000050308	ENSBTAG00000050308	63.7558	-2.13511	0.607363	-3.51537	0.000439136	0.0112849
ENSBTAG00000009111	LRRN2	94.3959	-2.13449	0.514394	-4.14952	3.33178e-05	0.001861
ENSBTAG00000015550	MLN	62.2476	-2.12421	0.61118	-3.47559	0.000509726	0.0121507
ENSBTAG00000017328	PTI	1233.65	-2.12132	0.600565	-3.53221	0.000412096	0.0108674
ENSBTAG00000025005	METTL7A	1101.75	-2.12032	0.595094	-3.56301	0.000366632	0.0101457
ENSBTAG00000005219	KLHL4	32.1097	-2.11726	0.697822	-3.0341	0.00241252	0.0357321
ENSBTAG00000013443	SDR9C7	35.8601	-2.11403	0.526899	-4.01221	6.01522e-05	0.00277599
ENSBTAG00000009215	NR1I3	247.844	-2.1138	0.424384	-4.98086	6.33017e-07	7.60474e-05
ENSBTAG00000008074	C1QTNF6	280.4	-2.11076	0.572241	-3.68858	0.000225507	0.00727824
ENSBTAG00000004896	ABLIM3	199.496	-2.10749	0.605432	-3.48096	0.00049962	0.0120426
ENSBTAG00000022635	LAMB2	274.283	-2.09926	0.571184	-3.67527	0.000237595	0.00757446
ENSBTAG00000003658	RELN	327.517	-2.09878	0.600763	-3.49353	0.00047668	0.0117263
ENSBTAG00000032902	ENSBTAG00000032902	371.7	-2.09012	0.376177	-5.55621	2.75701e-08	5.49116e-06
ENSBTAG00000019267	MMP2	3577.19	-2.08484	0.698239	-2.98586	0.00282783	0.0399299
ENSBTAG00000016355	UVRAG	1462.02	-2.08166	0.499762	-4.1653	3.10939e-05	0.00178672
ENSBTAG00000002683	PFKP	2106.13	-2.0773	0.552653	-3.75878	0.000170743	0.00599661
ENSBTAG00000045567	PRR15	209.207	-2.07418	0.434049	-4.77869	1.76443e-06	0.000182933
ENSBTAG00000013674	EDNRA	340.73	-2.07066	0.666846	-3.10515	0.0019018	0.0304572
ENSBTAG00000003994	IGFBP3	3937.52	-2.06717	0.531411	-3.88996	0.000100262	0.00405794
ENSBTAG00000018123	FBLN5	98.3114	-2.06709	0.685616	-3.01494	0.0025703	0.0375547
ENSBTAG00000020980	CAT	5195.24	-2.05093	0.396653	-5.17059	2.33352e-07	3.33231e-05
ENSBTAG00000053919	ENSBTAG00000053919	65.9864	-2.03828	0.495488	-4.11368	3.89406e-05	0.0020755
ENSBTAG00000007393	RND2	1222.09	-2.02591	0.529858	-3.82349	0.000131575	0.00501674
ENSBTAG00000024081	ECM2	555.896	-2.02352	0.695174	-2.91082	0.00360485	0.0473257
ENSBTAG00000014228	TFEC	730.846	-2.02004	0.259485	-7.78479	6.98268e-15	1.05697e-11
ENSBTAG00000038652	ENSBTAG00000038652	604.34	-2.01202	0.610755	-3.29432	0.000986613	0.0192205
ENSBTAG00000010119	ALDH1A2	902.943	-2.00993	0.659481	-3.04774	0.00230568	0.0346241
ENSBTAG00000004388	SLITRK6	549.173	-2.00702	0.604518	-3.32003	0.00090008	0.0181903
ENSBTAG00000038810	SFTA2	43.49	-2.00628	0.532599	-3.76697	0.000165244	0.00584416
ENSBTAG00000015056	RBP2	85503.4	-2.00128	0.451298	-4.43449	9.22925e-06	0.000720119
ENSBTAG00000022169	PREX2	205.551	-1.98241	0.671081	-2.95405	0.00313633	0.0429494
ENSBTAG00000010994	CTSF	1799.08	-1.97586	0.397442	-4.97145	6.64531e-07	7.8586e-05
ENSBTAG00000008739	SAMD11	110.118	-1.97526	0.430157	-4.59196	4.3911e-06	0.000410297
ENSBTAG00000021215	VWA5A	205.147	-1.96937	0.382304	-5.15132	2.58654e-07	3.59197e-05
ENSBTAG00000005850	DLK2	133.336	-1.96713	0.434127	-4.53124	5.86386e-06	0.000501476
ENSBTAG00000012398	APOC3	170732	-1.96659	0.558042	-3.52408	0.000424952	0.0110749
ENSBTAG00000018652	CXCL17	617.045	-1.95664	0.635867	-3.07712	0.00209013	0.0323832
ENSBTAG00000007705	COLEC12	1371.41	-1.95198	0.639239	-3.0536	0.00226114	0.0341585
ENSBTAG00000013027	CCK	659.956	-1.94843	0.425858	-4.5753	4.75544e-06	0.000436261
ENSBTAG00000002319	HMCN2	391.018	-1.94745	0.383725	-5.0751	3.87284e-07	5.05373e-05
ENSBTAG00000054641	ENSBTAG00000054641	38.1963	-1.94157	0.577366	-3.3628	0.00077156	0.0162435
ENSBTAG00000014596	EFHD1	61.6337	-1.9408	0.466264	-4.16245	3.14851e-05	0.00179845
ENSBTAG00000010328	KCNK17	135.314	-1.9406	0.322797	-6.01183	1.83445e-09	5.44471e-07
ENSBTAG00000010472	TNFAIP8L3	246.908	-1.93519	0.572571	-3.37983	0.0007253	0.0155729
ENSBTAG00000019928	AQP11	410.885	-1.92259	0.444523	-4.32505	1.52495e-05	0.00101242
ENSBTAG00000018214	SHISA2	181.497	-1.91418	0.620463	-3.08507	0.00203501	0.0316913
ENSBTAG00000008197	EPOR	91.8464	-1.91298	0.550062	-3.47775	0.00050564	0.0121106
ENSBTAG00000006345	ART1	689.586	-1.9045	0.402762	-4.7286	2.26078e-06	0.000229674
ENSBTAG00000021968	MID2	56.9756	-1.90026	0.500692	-3.79527	0.000147483	0.00536648
ENSBTAG00000010866	BMPER	119.968	-1.89548	0.652923	-2.90308	0.00369516	0.0481771
ENSBTAG00000026181	UGT1A6	6284.6	-1.89485	0.490811	-3.86064	0.000113089	0.00444899
ENSBTAG00000008817	LAMA4	1065.7	-1.89484	0.632406	-2.99623	0.00273337	0.0388498
ENSBTAG00000002804	PDGFRB	918.346	-1.88893	0.634466	-2.9772	0.00290894	0.0407709
ENSBTAG00000030650	TST	254.748	-1.88695	0.472736	-3.99155	6.56417e-05	0.00298384
ENSBTAG00000021325	SLC19A3	683.786	-1.88152	0.458061	-4.10757	3.99843e-05	0.00211623
ENSBTAG00000008300	FN1	5062.48	-1.88096	0.645595	-2.91353	0.00357362	0.0470469
ENSBTAG00000004414	SLC30A10	621.26	-1.86525	0.38928	-4.79155	1.655e-06	0.000173971
ENSBTAG00000010352	KCNK16	77.5156	-1.85647	0.475908	-3.90089	9.58393e-05	0.00388933
ENSBTAG00000009420	SCML2	132.085	-1.85132	0.467291	-3.96181	7.43829e-05	0.00324477
ENSBTAG00000026088	LYZ2	594.145	-1.85128	0.418927	-4.41909	9.91163e-06	0.000749216
ENSBTAG00000008596	PRICKLE1	105.188	-1.8469	0.546935	-3.37682	0.000733279	0.0156996
ENSBTAG00000013391	ANKH	1928.01	-1.84241	0.338311	-5.44589	5.15473e-08	9.07293e-06
ENSBTAG00000014676	SHROOM1	150.874	-1.84232	0.37598	-4.90003	9.58199e-07	0.000108157
ENSBTAG00000010285	MMRN1	1403.34	-1.84056	0.523435	-3.5163	0.000437598	0.0112844
ENSBTAG00000007044	CALHM1	21.9681	-1.83691	0.587384	-3.12727	0.00176435	0.0289663
ENSBTAG00000003300	MFGE8	1075.04	-1.82897	0.543812	-3.36324	0.000770326	0.0162401
ENSBTAG00000002036	CACNB1	94.6938	-1.82377	0.449168	-4.06033	4.90029e-05	0.00242896
ENSBTAG00000015978	ANXA1	2275.9	-1.82265	0.572079	-3.18601	0.00144249	0.0253285
ENSBTAG00000009725	AOX1	403.863	-1.8224	0.519	-3.51136	0.00044582	0.0113801
ENSBTAG00000002923	CX3CR1	193.298	-1.82067	0.484517	-3.75771	0.000171477	0.00600843
ENSBTAG00000001462	FLT4	415.765	-1.81914	0.617336	-2.94675	0.0032113	0.0437135
ENSBTAG00000007589	SMAD9	98.5988	-1.81045	0.430909	-4.20146	2.65196e-05	0.00156197
ENSBTAG00000004714	MCEMP1	259.729	-1.80041	0.413842	-4.35048	1.35837e-05	0.00092205
ENSBTAG00000004716	RETN	89.3643	-1.7993	0.484623	-3.71278	0.000204993	0.00678989
ENSBTAG00000023411	ENSBTAG00000023411	73.5546	-1.79704	0.478439	-3.75606	0.000172609	0.00603415
ENSBTAG00000020749	PRXL2C	380.266	-1.7895	0.366335	-4.88486	1.03503e-06	0.000115201
ENSBTAG00000032481	DAPL1	21.8365	-1.78793	0.505408	-3.53761	0.000403773	0.0107039
ENSBTAG00000019036	ARHGAP28	122.99	-1.7866	0.59297	-3.01296	0.00258714	0.0376915
ENSBTAG00000051224	ARSD	385.847	-1.7785	0.340242	-5.22715	1.72142e-07	2.63204e-05
ENSBTAG00000021416	PRXL2A	218.553	-1.77114	0.421128	-4.20572	2.60256e-05	0.0015449
ENSBTAG00000049953	ENSBTAG00000049953	43.2678	-1.77113	0.554309	-3.1952	0.00139733	0.0247122
ENSBTAG00000013997	ENSBTAG00000013997	6541.39	-1.76292	0.48655	-3.62331	0.000290852	0.00871807
ENSBTAG00000007312	CD209	129.547	-1.75043	0.552886	-3.16598	0.00154559	0.0264357
ENSBTAG00000000344	SPACA3	159.245	-1.74882	0.489957	-3.56933	0.000357899	0.00999158
ENSBTAG00000026139	ARMCX1	79.4383	-1.74318	0.590845	-2.95031	0.00317453	0.0433299
ENSBTAG00000004622	DZANK1	88.4913	-1.74223	0.542017	-3.21434	0.00130747	0.023477
ENSBTAG00000016385	F10	857.765	-1.73535	0.51672	-3.35839	0.000783972	0.0164135
ENSBTAG00000033367	DDO	1335.37	-1.73233	0.516447	-3.35433	0.00079557	0.0165287
ENSBTAG00000020178	ARSK	154.856	-1.73089	0.49473	-3.49866	0.000467596	0.0116223
ENSBTAG00000000802	LYVE1	505.467	-1.72334	0.480067	-3.5898	0.00033093	0.00957799
ENSBTAG00000012887	FCER1A	181.335	-1.72016	0.568166	-3.02757	0.00246532	0.0364073
ENSBTAG00000007564	BBS12	136.219	-1.71045	0.387336	-4.41595	1.00569e-05	0.000749911
ENSBTAG00000013755	ITGB5	1099.25	-1.70893	0.49771	-3.43358	0.000595659	0.0135139
ENSBTAG00000010431	LURAP1L	74.2629	-1.70735	0.406094	-4.20431	2.61877e-05	0.00154845
ENSBTAG00000020551	ABCD1	1668.34	-1.70244	0.532524	-3.19693	0.00138899	0.0246485
ENSBTAG00000003835	BMP4	560.78	-1.68576	0.550755	-3.06081	0.0022074	0.033751
ENSBTAG00000019954	ABHD2	1090.28	-1.68267	0.528932	-3.18125	0.00146641	0.0255726
ENSBTAG00000021176	CRISPLD2	615.61	-1.68224	0.540038	-3.11503	0.00183925	0.029872
ENSBTAG00000049782	ENSBTAG00000049782	368.143	-1.67865	0.532785	-3.15071	0.00162871	0.0275462
ENSBTAG00000021912	DUSP7	843.468	-1.67669	0.296277	-5.65921	1.52071e-08	3.28843e-06
ENSBTAG00000012541	CHP2	7754.37	-1.66679	0.449732	-3.70619	0.000210396	0.00692341
ENSBTAG00000016327	SLC28A2	9674.44	-1.66536	0.490523	-3.39506	0.000686131	0.0149655
ENSBTAG00000015844	TFPI2	159.331	-1.66413	0.539263	-3.08593	0.00202918	0.0316656
ENSBTAG00000004231	GPM6A	173.28	-1.66223	0.553945	-3.00071	0.00269347	0.0384996
ENSBTAG00000054870	ENSBTAG00000054870	340.618	-1.65983	0.421084	-3.94181	8.08706e-05	0.00341938
ENSBTAG00000007444	MAP3K7CL	133.66	-1.65796	0.473012	-3.50512	0.000456397	0.011495
ENSBTAG00000017697	CTF1	36.6369	-1.6566	0.480295	-3.44913	0.000562404	0.0129576
ENSBTAG00000002554	TCAF1	496.465	-1.64831	0.42492	-3.87911	0.000104838	0.00422418
ENSBTAG00000001687	STC1	136.04	-1.64798	0.549374	-2.99974	0.00270208	0.0385863
ENSBTAG00000021381	DAAM2	298.793	-1.6477	0.556164	-2.96261	0.00305043	0.0421299
ENSBTAG00000039954	COPZ2	189.509	-1.6432	0.440294	-3.73206	0.000189924	0.00648956
ENSBTAG00000006162	RAB11FIP5	1269.94	-1.63987	0.437739	-3.74622	0.000179517	0.00623246
ENSBTAG00000016217	RBM43	650.784	-1.63589	0.477657	-3.42483	0.000615195	0.0138369
ENSBTAG00000009568	KANK2	549.717	-1.63481	0.52345	-3.12315	0.00178929	0.0292805
ENSBTAG00000011908	CPQ	492.089	-1.62435	0.540351	-3.00611	0.00264615	0.0381837
ENSBTAG00000034827	PDGFD	64.516	-1.62422	0.551398	-2.94563	0.00322297	0.043833
ENSBTAG00000013205	IL1RAP	117.893	-1.62153	0.533468	-3.03961	0.00236887	0.035189
ENSBTAG00000001392	RDH16	13882.3	-1.60881	0.505433	-3.18303	0.00145743	0.0254983
ENSBTAG00000002292	SMARCA1	419.839	-1.60316	0.447565	-3.58196	0.000341028	0.00974099
ENSBTAG00000021396	HEG1	366.662	-1.59997	0.454931	-3.51695	0.000436532	0.0112761
ENSBTAG00000010498	SLC40A1	9251.77	-1.59793	0.384464	-4.15625	3.23518e-05	0.00184101
ENSBTAG00000022161	TLR7	388.579	-1.58915	0.403663	-3.93681	8.25708e-05	0.00348155
ENSBTAG00000017950	SLC4A8	131.9	-1.58687	0.484986	-3.27199	0.00106794	0.0202068
ENSBTAG00000003510	MMRN2	95.533	-1.58451	0.444878	-3.56168	0.000368483	0.0101707
ENSBTAG00000005633	ARHGEF28	620.802	-1.58351	0.354213	-4.47049	7.80417e-06	0.000635117
ENSBTAG00000008096	EDN1	111.468	-1.57712	0.415386	-3.79675	0.000146605	0.0053603
ENSBTAG00000004423	ARHGAP42	64.9005	-1.5762	0.385112	-4.09283	4.26147e-05	0.00220911
ENSBTAG00000021647	FCAR	41.4375	-1.57318	0.448706	-3.50603	0.000454842	0.0114941
ENSBTAG00000018732	HSPA12B	108.833	-1.56997	0.441943	-3.55243	0.000381686	0.0103356
ENSBTAG00000032121	SUGCT	45.5163	-1.56788	0.382256	-4.10164	4.10241e-05	0.00215619
ENSBTAG00000048736	ENSBTAG00000048736	23.7875	-1.55839	0.539693	-2.88756	0.00388248	0.049732
ENSBTAG00000003733	TM4SF5	1530.35	-1.54546	0.497676	-3.10535	0.00190053	0.0304572
ENSBTAG00000003986	CXXC5	287.914	-1.53135	0.331715	-4.61646	3.90338e-06	0.000374983
ENSBTAG00000014878	COX7A1	74.1528	-1.52919	0.445403	-3.43326	0.00059637	0.0135139
ENSBTAG00000011917	GPAM	815.79	-1.5261	0.436016	-3.50009	0.000465103	0.0115985
ENSBTAG00000033449	ENSBTAG00000033449	39.1554	-1.51861	0.368023	-4.12639	3.68505e-05	0.0019993
ENSBTAG00000007650	SLC38A11	62.4276	-1.51043	0.496615	-3.04145	0.00235441	0.0350891
ENSBTAG00000001096	PRKRA	29.8709	-1.50769	0.444125	-3.39475	0.000686914	0.0149655
ENSBTAG00000007773	VCAM1	800.025	-1.49757	0.475363	-3.15038	0.00163059	0.0275472
ENSBTAG00000045934	GPR82	104.353	-1.49694	0.290367	-5.15533	2.53186e-07	3.58175e-05
ENSBTAG00000009987	ITGB3	1316.67	-1.49262	0.42534	-3.50924	0.000449389	0.0114134
ENSBTAG00000015562	PLBD1	1193.76	-1.4839	0.451159	-3.28909	0.00100511	0.0193827
ENSBTAG00000006086	MMP28	58.816	-1.47324	0.443041	-3.32528	0.000883298	0.0179406
ENSBTAG00000016177	FGL1	113.847	-1.47099	0.45568	-3.22811	0.00124611	0.0228271
ENSBTAG00000000899	TMEM17	55.3529	-1.46671	0.381181	-3.84779	0.000119186	0.00464979
ENSBTAG00000005729	FBXL4	305.341	-1.46504	0.346771	-4.22482	2.39132e-05	0.00145371
ENSBTAG00000016615	ABHD6	2134.7	-1.46273	0.441916	-3.30997	0.000933051	0.0186573
ENSBTAG00000000843	NDRG2	232.816	-1.45704	0.451393	-3.22787	0.00124715	0.0228271
ENSBTAG00000018694	ACSS3	897.809	-1.45153	0.465451	-3.11854	0.00181747	0.0296261
ENSBTAG00000051981	ENSBTAG00000051981	89.8227	-1.43811	0.46426	-3.09765	0.00195064	0.0308857
ENSBTAG00000009656	ENSBTAG00000009656	6771.34	-1.43457	0.392166	-3.65807	0.000254118	0.00789852
ENSBTAG00000019948	AFAP1L1	172.632	-1.42266	0.387714	-3.66936	0.000243159	0.00766812
ENSBTAG00000021588	SCG2	78.4867	-1.41458	0.213804	-6.61625	3.68415e-11	1.79894e-08
ENSBTAG00000047287	MTARC1	93.9022	-1.41175	0.332769	-4.24245	2.21092e-05	0.00137158
ENSBTAG00000003183	NTN4	87.8242	-1.41109	0.461259	-3.05922	0.00221911	0.0338511
ENSBTAG00000048237	FGF9	70.5141	-1.40669	0.43653	-3.22242	0.00127111	0.0230415
ENSBTAG00000002107	FZD1	1003.28	-1.39951	0.230605	-6.06885	1.28826e-09	3.97968e-07
ENSBTAG00000004674	HAAO	1073.58	-1.39082	0.473409	-2.93789	0.00330455	0.0445423
ENSBTAG00000053223	CTDSPL	430.093	-1.38386	0.428323	-3.23089	0.00123406	0.022725
ENSBTAG00000002783	PCYOX1	525.799	-1.38312	0.334392	-4.13622	3.53072e-05	0.00194344
ENSBTAG00000037735	C5AR2	50.641	-1.37702	0.333598	-4.12778	3.6628e-05	0.00199438
ENSBTAG00000038490	CLEC4A	258.036	-1.37381	0.313583	-4.38101	1.1813e-05	0.0008395
ENSBTAG00000005760	TBC1D4	640.311	-1.36756	0.271933	-5.02902	4.92993e-07	6.16731e-05
ENSBTAG00000023736	CDC42EP3	497.686	-1.36381	0.389629	-3.50029	0.000464757	0.0115985
ENSBTAG00000003440	FRRS1	193.375	-1.35698	0.336233	-4.03583	5.44101e-05	0.00258508
ENSBTAG00000046022	PYY	141.175	-1.35231	0.440439	-3.07036	0.00213801	0.0328559
ENSBTAG00000033731	PRCP	1711.23	-1.35218	0.324365	-4.16869	3.06362e-05	0.00177
ENSBTAG00000055104	ZNF660	28.0534	-1.35209	0.396364	-3.41123	0.000646704	0.0143958
ENSBTAG00000003629	ASPA	469.364	-1.34268	0.324324	-4.13994	3.47398e-05	0.00192594
ENSBTAG00000008419	PDE2A	855.571	-1.33145	0.436257	-3.05198	0.00227334	0.0342744
ENSBTAG00000001675	ITPKA	246.459	-1.33108	0.32901	-4.04573	5.21604e-05	0.00253062
ENSBTAG00000026779	LYZ	2219	-1.32644	0.383907	-3.4551	0.000550093	0.0127579
ENSBTAG00000015750	AMN	644.387	-1.32161	0.355563	-3.71694	0.000201651	0.00674652
ENSBTAG00000014947	PTPN13	183.441	-1.31575	0.425726	-3.09061	0.00199746	0.0313973
ENSBTAG00000038869	ZNF383	41.2196	-1.31566	0.378475	-3.47622	0.000508535	0.0121415
ENSBTAG00000013824	WWC3	201.709	-1.31049	0.424434	-3.08762	0.00201766	0.031569
ENSBTAG00000004283	PPFIBP1	604.492	-1.30793	0.438931	-2.97982	0.00288422	0.0404995
ENSBTAG00000018578	LOXL3	136.521	-1.30325	0.198615	-6.56168	5.32058e-11	2.5168e-08
ENSBTAG00000050611	ENSBTAG00000050611	105.825	-1.29377	0.390616	-3.31212	0.000925904	0.0185635
ENSBTAG00000003779	ZC4H2	54.0603	-1.29123	0.289371	-4.46219	8.11277e-06	0.000649751
ENSBTAG00000038128	BOLA-DQA5	971.144	-1.28941	0.437837	-2.94494	0.00323014	0.0438349
ENSBTAG00000018572	FLT3	426.454	-1.27784	0.437268	-2.92232	0.00347429	0.0461724
ENSBTAG00000009719	CALHM2	189.238	-1.26399	0.218767	-5.77779	7.5686e-09	1.81851e-06
ENSBTAG00000005212	C1H3orf70	28.882	-1.26155	0.38313	-3.29276	0.000992101	0.0192531
ENSBTAG00000031707	FRMD6	343.227	-1.25407	0.38778	-3.23398	0.00122078	0.0225547
ENSBTAG00000027760	ENSBTAG00000027760	26.6454	-1.25346	0.388309	-3.22801	0.00124655	0.0228271
ENSBTAG00000031044	MIGA1	215.944	-1.25147	0.420745	-2.97441	0.00293554	0.0410106
ENSBTAG00000033510	MPZL2	844.247	-1.24565	0.342967	-3.63198	0.000281258	0.00858348
ENSBTAG00000012377	ECHDC3	457.689	-1.24418	0.262344	-4.74255	2.11045e-06	0.00021585
ENSBTAG00000006951	LMO2	471.855	-1.23166	0.302759	-4.06811	4.73952e-05	0.00238346
ENSBTAG00000007141	GULP1	138.414	-1.22842	0.402814	-3.0496	0.00229146	0.0344447
ENSBTAG00000003804	SCCPDH	2247.18	-1.22273	0.276743	-4.41829	9.94863e-06	0.000749216
ENSBTAG00000019150	PLD3	811.87	-1.21995	0.370088	-3.29637	0.000979414	0.0192205
ENSBTAG00000021742	ZNF568	41.3027	-1.21976	0.387071	-3.15127	0.00162561	0.0275462
ENSBTAG00000008792	RNASE6	1043.72	-1.21412	0.279924	-4.33732	1.44233e-05	0.000970332
ENSBTAG00000015942	DNAJA4	197.524	-1.21153	0.281803	-4.2992	1.71412e-05	0.00111839
ENSBTAG00000019164	RHOBTB1	111.068	-1.20951	0.313303	-3.8605	0.000113157	0.00444899
ENSBTAG00000001626	CTPS1	1517.07	-1.20608	0.389414	-3.09718	0.00195373	0.0309024
ENSBTAG00000011187	FAM13A	7185.53	-1.20047	0.246273	-4.87455	1.09055e-06	0.000120494
ENSBTAG00000020872	C5AR1	206.895	-1.19715	0.314346	-3.80839	0.000139876	0.00521503
ENSBTAG00000014979	MFSD12	913.33	-1.19649	0.346197	-3.45611	0.000548029	0.0127427
ENSBTAG00000040072	ZNF140	69.5754	-1.19567	0.310487	-3.85096	0.000117658	0.00460203
ENSBTAG00000032914	SLC11A2	8787.42	-1.19305	0.218007	-5.47254	4.43621e-08	7.90011e-06
ENSBTAG00000021600	KANSL1L	154.237	-1.19153	0.32251	-3.69454	0.000220282	0.0071248
ENSBTAG00000021535	CROT	3486.17	-1.18863	0.384538	-3.09106	0.00199446	0.0313973
ENSBTAG00000015419	ARHGEF37	100.926	-1.18403	0.268836	-4.40428	1.06133e-05	0.00077607
ENSBTAG00000017549	KITLG	602.915	-1.18266	0.298996	-3.95545	7.639e-05	0.00328499
ENSBTAG00000054117	ENSBTAG00000054117	31.5739	-1.17988	0.325439	-3.6255	0.000288399	0.00867891
ENSBTAG00000011882	SLC24A3	91.1838	-1.17292	0.254106	-4.61589	3.91407e-06	0.000374983
ENSBTAG00000013165	ENPP2	3735.35	-1.17166	0.33248	-3.524	0.000425085	0.0110749
ENSBTAG00000014564	XXYLT1	541.428	-1.16962	0.280427	-4.17085	3.03465e-05	0.00175998
ENSBTAG00000009139	LDLRAD4	180.42	-1.15263	0.345662	-3.33456	0.000854339	0.0174758
ENSBTAG00000016221	AMOT	344.017	-1.15151	0.292762	-3.93326	8.38017e-05	0.00351566
ENSBTAG00000019454	ANGEL1	85.4442	-1.14477	0.36613	-3.12667	0.00176797	0.0289777
ENSBTAG00000002478	AGMAT	618.824	-1.13973	0.282077	-4.04048	5.33423e-05	0.00254714
ENSBTAG00000001814	PLXND1	814.421	-1.13294	0.361513	-3.13388	0.00172509	0.0284975
ENSBTAG00000019365	BACE1	482.961	-1.13046	0.342043	-3.30504	0.000949639	0.0188644
ENSBTAG00000013001	ZNF84	103.146	-1.12984	0.320235	-3.52818	0.000418432	0.0109771
ENSBTAG00000018016	NUPR1	422.043	-1.12886	0.390926	-2.88766	0.0038812	0.049732
ENSBTAG00000019472	NR3C1	1149.09	-1.12854	0.240755	-4.68752	2.76534e-06	0.000275387
ENSBTAG00000010843	PGRMC2	3065.31	-1.12631	0.27873	-4.04087	5.32533e-05	0.00254714
ENSBTAG00000051367	ENSBTAG00000051367	150.519	-1.12298	0.34727	-3.23373	0.00122183	0.0225547
ENSBTAG00000032617	FBXO44	738.744	-1.12224	0.332708	-3.37305	0.000743393	0.0158489
ENSBTAG00000010389	STBD1	42.5761	-1.12163	0.314163	-3.57023	0.000356672	0.00999158
ENSBTAG00000010509	CDK3	285.517	-1.121	0.253835	-4.41626	1.00422e-05	0.000749911
ENSBTAG00000013145	DDHD2	4404.41	-1.12007	0.340802	-3.28656	0.0010142	0.019438
ENSBTAG00000047495	CD81	3108.67	-1.11838	0.254238	-4.39893	1.08785e-05	0.000784135
ENSBTAG00000050078	SFXN5	459.11	-1.11464	0.369878	-3.01353	0.00258224	0.0376915
ENSBTAG00000019708	ACSL6	89.9677	-1.11133	0.298056	-3.72859	0.000192551	0.00652551
ENSBTAG00000021830	ENPP1	443.781	-1.10742	0.285499	-3.87891	0.000104928	0.00422418
ENSBTAG00000047997	PRPS2	595.584	-1.10229	0.32015	-3.44304	0.000575214	0.0131725
ENSBTAG00000000598	CST3	6545.16	-1.08955	0.377581	-2.8856	0.00390673	0.0498619
ENSBTAG00000024957	SNCA	843.665	-1.08698	0.319504	-3.40209	0.000668735	0.0147132
ENSBTAG00000021953	LARGE1	512.755	-1.08486	0.27471	-3.94909	7.84489e-05	0.00336267
ENSBTAG00000007253	TSPAN33	200.95	-1.08428	0.370441	-2.92698	0.00342268	0.0456468
ENSBTAG00000006528	BBS9	74.9447	-1.08356	0.296399	-3.65577	0.000256416	0.00793737
ENSBTAG00000000286	PFKM	127.668	-1.08309	0.253161	-4.27827	1.88349e-05	0.00121321
ENSBTAG00000021041	PRAM1	98.2822	-1.07591	0.283204	-3.79905	0.000145254	0.00532375
ENSBTAG00000015981	ETV1	117.402	-1.07498	0.358242	-3.00072	0.00269346	0.0384996
ENSBTAG00000025752	P3H4	403.112	-1.07196	0.355784	-3.01296	0.0025871	0.0376915
ENSBTAG00000051435	ZFP30	281.319	-1.06635	0.244128	-4.368	1.25388e-05	0.00087064
ENSBTAG00000026111	LBH	1812.77	-1.06307	0.261795	-4.0607	4.89268e-05	0.00242896
ENSBTAG00000031802	SPATA16	66.3924	-1.06038	0.365121	-2.90418	0.00368215	0.0480903
ENSBTAG00000008040	SPART	1449.82	-1.05572	0.280679	-3.76131	0.000169024	0.00595002
ENSBTAG00000015314	ASL	1493.36	-1.05419	0.276522	-3.81231	0.000137673	0.00517109
ENSBTAG00000008341	ARSB	2017.06	-1.04955	0.330383	-3.17678	0.00148919	0.0258212
ENSBTAG00000048331	ENSBTAG00000048331	110.815	-1.04838	0.316678	-3.31054	0.000931171	0.0186444
ENSBTAG00000013185	TIMD4	974.775	-1.04221	0.335855	-3.10314	0.00191482	0.0305513
ENSBTAG00000021025	P3H2	151.571	-1.04214	0.298305	-3.49353	0.000476673	0.0117263
ENSBTAG00000007122	ZFP2	67.7293	-1.03847	0.250115	-4.15196	3.29636e-05	0.001861
ENSBTAG00000007829	CSAD	617.699	-1.03114	0.345935	-2.98072	0.00287567	0.0404581
ENSBTAG00000002714	GNAI1	462.055	-1.02875	0.333004	-3.08929	0.00200635	0.0314638
ENSBTAG00000031295	HSDL2	2739.8	-1.02396	0.322616	-3.17393	0.00150391	0.025987
ENSBTAG00000016486	SORBS2	176.34	-1.02156	0.305308	-3.34601	0.000819849	0.0169305
ENSBTAG00000005240	ZNF605	75.2941	-1.02125	0.204088	-5.00398	5.61594e-07	6.91126e-05
ENSBTAG00000015860	FGD1	163.671	-1.01645	0.290223	-3.50231	0.00046125	0.0115404
ENSBTAG00000010541	ZNF346	146.094	-1.01274	0.221947	-4.56297	5.04354e-06	0.00045715
ENSBTAG00000012565	PCNX1	1198.9	-1.01041	0.304596	-3.31721	0.000909214	0.0183259
ENSBTAG00000015113	CITED4	445.736	-1.00818	0.249007	-4.04882	5.14759e-05	0.00251098
ENSBTAG00000010351	SNX25	1342.53	-1.008	0.274964	-3.66595	0.000246426	0.00773892
ENSBTAG00000020143	RDH10	458.981	-1.00779	0.317428	-3.17486	0.00149911	0.0259634
ENSBTAG00000035323	TMX4	642.077	-1.00253	0.285621	-3.51	0.000448103	0.0113999
ENSBTAG00000012180	BMF	675.993	-1.00227	0.322438	-3.10841	0.00188096	0.0302673
ENSBTAG00000007865	GNPDA1	3366.08	-0.997061	0.274713	-3.62946	0.000284015	0.00859826
ENSBTAG00000000803	ZNF667	193.491	-0.995834	0.253276	-3.93181	8.43088e-05	0.00351566
ENSBTAG00000016589	PRPF40B	128.589	-0.982962	0.278674	-3.52729	0.000419843	0.0109786
ENSBTAG00000008682	TLR3	337.143	-0.982506	0.281929	-3.48494	0.000492246	0.0119409
ENSBTAG00000044112	MSRB2	134.303	-0.980142	0.289111	-3.39019	0.00069843	0.0151395
ENSBTAG00000015938	ARAP3	528.295	-0.974764	0.252679	-3.85772	0.000114448	0.00448808
ENSBTAG00000034633	ERO1B	424.053	-0.967012	0.266533	-3.62811	0.0002855	0.00860878
ENSBTAG00000020031	PKD2	444.477	-0.966394	0.255652	-3.78011	0.000156757	0.00563616
ENSBTAG00000015821	AMPD3	83.0404	-0.960968	0.272262	-3.52958	0.000416224	0.0109382
ENSBTAG00000018283	ACAA1	1917.91	-0.959188	0.290128	-3.30609	0.000946087	0.0188433
ENSBTAG00000004879	FOXO4	265.043	-0.958935	0.232814	-4.11889	3.80702e-05	0.0020435
ENSBTAG00000020700	CLCN6	402.95	-0.953267	0.155094	-6.14637	7.9277e-10	2.72731e-07
ENSBTAG00000017727	KIFAP3	393.551	-0.947822	0.250966	-3.7767	0.00015892	0.00566754
ENSBTAG00000012024	SLC29A2	1728.69	-0.944863	0.281429	-3.35738	0.000786846	0.0164361
ENSBTAG00000008397	ZNF555	122.556	-0.937188	0.311751	-3.00621	0.0026453	0.0381837
ENSBTAG00000013856	SSBP2	567.038	-0.93675	0.253413	-3.69654	0.00021856	0.00709944
ENSBTAG00000053098	ENSBTAG00000053098	407.954	-0.935535	0.170066	-5.50101	3.7763e-08	7.05703e-06
ENSBTAG00000023947	AVPI1	131.134	-0.933396	0.301982	-3.0909	0.0019955	0.0313973
ENSBTAG00000018527	HDGFL3	224.751	-0.933178	0.277128	-3.36732	0.000759027	0.0161142
ENSBTAG00000000621	CATSPERG	258.033	-0.921457	0.28617	-3.21996	0.0012821	0.0231588
ENSBTAG00000003319	FLRT3	1021.48	-0.911734	0.260556	-3.49919	0.000466682	0.0116187
ENSBTAG00000007826	KIRREL2	95.8266	-0.911369	0.271658	-3.35484	0.000794107	0.0165287
ENSBTAG00000011332	TRIM68	482.362	-0.908753	0.234627	-3.87317	0.000107427	0.00430191
ENSBTAG00000006054	ACBD4	401.672	-0.896075	0.266621	-3.36086	0.000776995	0.0163126
ENSBTAG00000015866	ENSBTAG00000015866	57.6411	-0.895752	0.272904	-3.2823	0.00102964	0.0196788
ENSBTAG00000010507	SLC22A16	732.058	-0.895435	0.306893	-2.91774	0.00352579	0.0466113
ENSBTAG00000003773	SLC25A13	463.807	-0.895352	0.246453	-3.63296	0.00028019	0.00856816
ENSBTAG00000002315	RNF34	594.362	-0.895261	0.21704	-4.12487	3.70942e-05	0.00200534
ENSBTAG00000001465	P2RY1	434.852	-0.894174	0.24338	-3.67398	0.000238801	0.00757806
ENSBTAG00000007000	ENOSF1	138.491	-0.892792	0.243918	-3.66022	0.000251999	0.00788121
ENSBTAG00000016167	ATL2	4971.89	-0.892151	0.211347	-4.22127	2.42928e-05	0.00147088
ENSBTAG00000008743	ALDH2	7744.36	-0.888356	0.285877	-3.10747	0.00188696	0.0303191
ENSBTAG00000001151	APLP1	116.739	-0.887642	0.286056	-3.10304	0.00191544	0.0305513
ENSBTAG00000012885	ACAT1	2647.83	-0.886071	0.273489	-3.23987	0.00119583	0.0221829
ENSBTAG00000004347	ADGRF5	1107.1	-0.874659	0.265694	-3.29198	0.000994837	0.0192568
ENSBTAG00000038117	ATG10	133.286	-0.86834	0.273663	-3.17303	0.00150857	0.026038
ENSBTAG00000003718	HACL1	5387.53	-0.865968	0.25992	-3.33167	0.000863279	0.0176349
ENSBTAG00000007592	RARG	138.391	-0.863234	0.274504	-3.1447	0.00166257	0.0278501
ENSBTAG00000039316	ZNF268	148.247	-0.860851	0.240128	-3.58496	0.000337126	0.00970166
ENSBTAG00000015191	ABCC6	1530.69	-0.855618	0.259593	-3.296	0.000980734	0.0192205
ENSBTAG00000044173	EHBP1	492.531	-0.849158	0.221806	-3.82838	0.000128989	0.00495561
ENSBTAG00000002190	DOCK8	1836.92	-0.837783	0.282578	-2.96478	0.00302897	0.0420253
ENSBTAG00000003711	EPAS1	4005.5	-0.835312	0.190977	-4.37389	1.2205e-05	0.000860081
ENSBTAG00000045892	ENSBTAG00000045892	71.7252	-0.834589	0.276395	-3.01955	0.00253149	0.037131
ENSBTAG00000004262	ZNF454	92.0021	-0.832837	0.189432	-4.3965	1.1001e-05	0.000789206
ENSBTAG00000001231	CDHR1	176.33	-0.825918	0.282327	-2.92539	0.00344022	0.0458403
ENSBTAG00000050035	ZNF226	400.061	-0.825395	0.187489	-4.40236	1.07077e-05	0.00077607
ENSBTAG00000003456	ZNF606	316.765	-0.81958	0.200744	-4.08272	4.45124e-05	0.00228331
ENSBTAG00000016007	ADH5	1839.38	-0.819499	0.18066	-4.53614	5.72926e-06	0.000498412
ENSBTAG00000002782	ZC3H7B	1476.87	-0.810169	0.225338	-3.59534	0.000323965	0.0094305
ENSBTAG00000026369	ENC1	769.349	-0.802127	0.25179	-3.1857	0.00144405	0.0253285
ENSBTAG00000001514	ASB11	141.278	-0.798472	0.199294	-4.0065	6.16251e-05	0.00282673
ENSBTAG00000006618	HLF	116.515	-0.792666	0.214316	-3.69858	0.000216808	0.00705768
ENSBTAG00000045550	TSPAN6	757.092	-0.789852	0.223567	-3.53296	0.000410939	0.0108558
ENSBTAG00000047891	GIMD1	253.309	-0.788582	0.26457	-2.98062	0.00287665	0.0404581
ENSBTAG00000052103	ENSBTAG00000052103	97.7785	-0.787961	0.24373	-3.23292	0.0012253	0.0225912
ENSBTAG00000016191	ZNF32	259.48	-0.784648	0.20781	-3.77579	0.000159501	0.00566754
ENSBTAG00000013628	PHYKPL	64.9102	-0.775295	0.257372	-3.01236	0.00259228	0.0376939
ENSBTAG00000003092	ANAPC5	814.823	-0.772819	0.105898	-7.29775	2.92626e-13	2.95299e-10
ENSBTAG00000012815	CLEC12A	388.743	-0.770588	0.193476	-3.98287	6.80889e-05	0.0030495
ENSBTAG00000011056	IDS	162.871	-0.767276	0.259787	-2.95348	0.00314211	0.0429649
ENSBTAG00000005430	MB21D2	231.858	-0.764357	0.166862	-4.58077	4.63268e-06	0.000427591
ENSBTAG00000053679	ZFP14	84.4655	-0.760287	0.220057	-3.45496	0.000550367	0.0127579
ENSBTAG00000016679	ETFDH	2195.26	-0.759538	0.24991	-3.03925	0.00237171	0.0351967
ENSBTAG00000006990	MYRF	247.392	-0.756238	0.224817	-3.36379	0.000768814	0.0162309
ENSBTAG00000011832	ALDH18A1	19125.1	-0.751169	0.178325	-4.21236	2.52718e-05	0.00150606
ENSBTAG00000016771	PLK2	441.542	-0.747396	0.242239	-3.08536	0.00203303	0.0316913
ENSBTAG00000007170	SLC38A7	585.489	-0.743025	0.173531	-4.2818	1.85391e-05	0.00119926
ENSBTAG00000000868	ZFP1	90.4785	-0.739856	0.234258	-3.1583	0.00158694	0.0270319
ENSBTAG00000011413	CCDC107	281.635	-0.736837	0.194814	-3.78225	0.000155418	0.00560134
ENSBTAG00000055296	LGALSL	1513.2	-0.734711	0.203461	-3.61107	0.000304941	0.00899785
ENSBTAG00000018420	POLG2	228.324	-0.72618	0.230789	-3.14651	0.00165229	0.0277848
ENSBTAG00000039075	ZNF527	171.693	-0.723821	0.21396	-3.38298	0.000717043	0.0154659
ENSBTAG00000026172	LRATD2	2720.84	-0.722375	0.178051	-4.05713	4.96786e-05	0.00244946
ENSBTAG00000005152	TK2	435.656	-0.718899	0.129787	-5.53908	3.04065e-08	5.82612e-06
ENSBTAG00000010868	SIAH1	970.369	-0.718732	0.189541	-3.79196	0.000149464	0.00541084
ENSBTAG00000004870	GALNT2	2866.63	-0.710893	0.226414	-3.13979	0.00169071	0.0281853
ENSBTAG00000007002	IDUA	232.057	-0.709801	0.133607	-5.31262	1.08059e-07	1.74009e-05
ENSBTAG00000047939	ZNF75D	120.548	-0.708301	0.198582	-3.56679	0.00036138	0.0100555
ENSBTAG00000015038	HADHA	14160.2	-0.708084	0.211809	-3.34302	0.000828711	0.0170206
ENSBTAG00000025313	DYNLL2	4209.64	-0.705617	0.229699	-3.07192	0.00212684	0.0327722
ENSBTAG00000034269	RCBTB1	531.525	-0.703913	0.216034	-3.25834	0.00112067	0.0209686
ENSBTAG00000051239	ENSBTAG00000051239	74.0262	-0.699305	0.241442	-2.89637	0.00377507	0.0490079
ENSBTAG00000018067	S100PBP	1690.15	-0.698838	0.171532	-4.0741	4.61918e-05	0.00233848
ENSBTAG00000017086	GRB10	374.12	-0.693126	0.208459	-3.325	0.00088417	0.0179406
ENSBTAG00000004804	RRN3	1513.68	-0.691715	0.198555	-3.48375	0.000494437	0.0119557
ENSBTAG00000004436	PPT2	373.631	-0.690489	0.196167	-3.51991	0.000431699	0.0112086
ENSBTAG00000003371	JKAMP	669.254	-0.68809	0.184529	-3.72889	0.000192322	0.00652551
ENSBTAG00000053029	ZNF26	147.083	-0.684478	0.190667	-3.58992	0.00033078	0.00957799
ENSBTAG00000005583	HYI	106.454	-0.68319	0.196321	-3.47996	0.000501481	0.0120682
ENSBTAG00000030977	ULK2	591.723	-0.682094	0.229663	-2.96998	0.0029782	0.0414347
ENSBTAG00000015807	GALT	2403.35	-0.681513	0.225516	-3.02201	0.00251099	0.036881
ENSBTAG00000001395	C1H21orf91	165.367	-0.67738	0.206575	-3.27911	0.00104137	0.0198279
ENSBTAG00000033304	TCIM	396.505	-0.677277	0.232463	-2.91348	0.00357428	0.0470469
ENSBTAG00000018260	MFSD11	2494.93	-0.677246	0.191199	-3.54209	0.000396963	0.0106377
ENSBTAG00000005683	ELAC1	206.204	-0.67713	0.217845	-3.10831	0.00188158	0.0302673
ENSBTAG00000014923	BBS2	383.605	-0.6769	0.197247	-3.43174	0.000599729	0.0135697
ENSBTAG00000008289	ZBTB4	802.854	-0.662946	0.205557	-3.22512	0.0012592	0.0229644
ENSBTAG00000010242	LAMP1	6043.42	-0.660548	0.196242	-3.36598	0.000762724	0.0161368
ENSBTAG00000007462	ASTE1	241.512	-0.659719	0.210729	-3.13066	0.00174416	0.0287283
ENSBTAG00000005733	CHD6	509.017	-0.659697	0.163233	-4.04145	5.31225e-05	0.00254714
ENSBTAG00000038375	STOM	4824.23	-0.657734	0.167629	-3.92376	8.71769e-05	0.00359563
ENSBTAG00000050388	KRBA2	118.472	-0.657443	0.227044	-2.89567	0.00378349	0.0490751
ENSBTAG00000016331	ROGDI	624.833	-0.656918	0.188042	-3.49346	0.000476806	0.0117263
ENSBTAG00000038541	ZNF879	96.1495	-0.652856	0.217106	-3.00709	0.00263763	0.0381335
ENSBTAG00000018175	HEXD	243.015	-0.651589	0.187792	-3.46975	0.000520953	0.0123021
ENSBTAG00000007395	ALS2	350.762	-0.643144	0.215175	-2.98893	0.00279956	0.0396047
ENSBTAG00000009569	DOCK6	785.357	-0.639571	0.22131	-2.88993	0.00385326	0.0496407
ENSBTAG00000013110	FARP2	114.935	-0.638731	0.198078	-3.22464	0.00126133	0.0229757
ENSBTAG00000015806	OAZ2	1374.11	-0.637828	0.192723	-3.30956	0.000934424	0.0186601
ENSBTAG00000021935	ELMOD3	1218.61	-0.626487	0.168776	-3.71195	0.000205671	0.00679748
ENSBTAG00000010529	FZD6	361.17	-0.625564	0.194156	-3.22197	0.00127311	0.0230415
ENSBTAG00000031682	ZNF484	386.388	-0.621532	0.213898	-2.90574	0.00366386	0.0479756
ENSBTAG00000004028	POLK	205.325	-0.620536	0.214713	-2.89007	0.00385157	0.0496407
ENSBTAG00000031363	TLE5	8214.86	-0.617784	0.133508	-4.62733	3.70405e-06	0.000359412
ENSBTAG00000012937	ACAD8	1067.13	-0.613331	0.20289	-3.02297	0.00250307	0.036857
ENSBTAG00000015798	UCKL1	381.357	-0.611776	0.179591	-3.4065	0.000658019	0.014562
ENSBTAG00000052670	CD99L2	372.802	-0.610574	0.189135	-3.22825	0.0012455	0.0228271
ENSBTAG00000020781	SETD6	300.766	-0.60991	0.168432	-3.6211	0.000293354	0.0087757
ENSBTAG00000021813	AMACR	248.57	-0.608098	0.199072	-3.05466	0.00225314	0.0341058
ENSBTAG00000008492	ZMYM3	800.619	-0.606115	0.146711	-4.13135	3.60636e-05	0.00197074
ENSBTAG00000052394	ENSBTAG00000052394	108.592	-0.601887	0.203155	-2.96269	0.00304962	0.0421299
ENSBTAG00000021304	TP53BP1	749.817	-0.601105	0.15182	-3.95932	7.51649e-05	0.00326009
ENSBTAG00000013224	RMND1	309.862	-0.594408	0.159267	-3.73216	0.000189846	0.00648956
ENSBTAG00000011244	TESK2	2132.73	-0.594197	0.197524	-3.00823	0.00262777	0.0380273
ENSBTAG00000020800	BEND7	859.81	-0.593013	0.166712	-3.55711	0.000374962	0.0102637
ENSBTAG00000004722	THUMPD2	122.868	-0.591206	0.175256	-3.37338	0.000742527	0.0158489
ENSBTAG00000017115	TMEM41A	2686.83	-0.590852	0.179058	-3.29977	0.000967628	0.0191214
ENSBTAG00000018002	DTX3	199.111	-0.589076	0.154596	-3.81043	0.000138725	0.00519774
ENSBTAG00000011145	NDUFA4	5793.68	-0.588687	0.134192	-4.38691	1.14974e-05	0.000820929
ENSBTAG00000011787	ISCU	1659.44	-0.588123	0.134492	-4.37291	1.226e-05	0.000860081
ENSBTAG00000004620	ZNF133	128.477	-0.585949	0.189826	-3.08678	0.00202339	0.0316078
ENSBTAG00000010149	CRY1	265.098	-0.584145	0.193997	-3.0111	0.00260301	0.0377773
ENSBTAG00000008285	OXR1	946.544	-0.583619	0.175856	-3.31872	0.000904296	0.0182511
ENSBTAG00000020894	LAPTM4A	5380.26	-0.578244	0.161418	-3.58228	0.000340606	0.00974099
ENSBTAG00000015066	LANCL1	1875.87	-0.572423	0.180613	-3.16933	0.00152791	0.0262222
ENSBTAG00000020855	PTPN4	279.86	-0.572413	0.18964	-3.01841	0.00254102	0.0371986
ENSBTAG00000031185	ATRAID	915.832	-0.571243	0.159549	-3.58037	0.000343113	0.00974153
ENSBTAG00000016618	DSTYK	305.388	-0.564912	0.17718	-3.18835	0.00143088	0.0251558
ENSBTAG00000017085	AGA	553.895	-0.564352	0.165133	-3.41755	0.000631866	0.0141488
ENSBTAG00000014294	ST7L	251.475	-0.564311	0.15831	-3.56458	0.000364433	0.0101033
ENSBTAG00000019011	PGM1	1749.51	-0.56206	0.176614	-3.18243	0.00146046	0.0254983
ENSBTAG00000018969	POLR1C	458.766	-0.561635	0.180594	-3.10992	0.00187135	0.030199
ENSBTAG00000000472	ZNF570	168.985	-0.552947	0.157313	-3.51494	0.000439856	0.0112849
ENSBTAG00000008913	TMEM98	6864.33	-0.551458	0.188775	-2.92124	0.00348637	0.0462922
ENSBTAG00000016108	BTBD2	583.638	-0.548222	0.165873	-3.30508	0.000949495	0.0188644
ENSBTAG00000017868	DHX40	1125.64	-0.542223	0.15895	-3.41129	0.000646574	0.0143958
ENSBTAG00000021918	EZH1	694.877	-0.539651	0.178206	-3.02825	0.00245977	0.0363609
ENSBTAG00000021065	MFSD13A	343.371	-0.539571	0.148195	-3.64095	0.000271636	0.00832339
ENSBTAG00000019082	RAD51D	603.151	-0.536197	0.17285	-3.1021	0.00192153	0.0305695
ENSBTAG00000018400	BRMS1L	307.152	-0.52999	0.178798	-2.96419	0.00303484	0.042051
ENSBTAG00000017613	ZNF419	226.051	-0.527118	0.148894	-3.54023	0.00039978	0.0106556
ENSBTAG00000021289	POGZ	743.1	-0.525818	0.164599	-3.19454	0.00140055	0.0247376
ENSBTAG00000015648	DNAJC21	743.708	-0.519197	0.149688	-3.46853	0.000523319	0.0123387
ENSBTAG00000001488	OTC	6642.14	-0.518312	0.14521	-3.56939	0.00035781	0.00999158
ENSBTAG00000044207	RAB2B	442.762	-0.512764	0.146846	-3.49185	0.000479696	0.0117494
ENSBTAG00000034689	ZNRF1	772.106	-0.510738	0.159344	-3.20526	0.0013494	0.0240304
ENSBTAG00000032331	SLC48A1	228.005	-0.50862	0.168837	-3.01248	0.00259119	0.0376939
ENSBTAG00000045767	LAT2	680.987	-0.508136	0.155031	-3.27764	0.00104678	0.019906
ENSBTAG00000001254	ANKRD46	1452.81	-0.496911	0.16956	-2.93059	0.00338324	0.0452744
ENSBTAG00000013592	ZNF248	199.758	-0.496785	0.161788	-3.07059	0.00213637	0.0328559
ENSBTAG00000002657	NKIRAS2	897.016	-0.487782	0.145126	-3.3611	0.000776335	0.0163126
ENSBTAG00000011539	PCGF2	572.299	-0.484912	0.163619	-2.96367	0.00303998	0.0420624
ENSBTAG00000009354	EVI2A	731.155	-0.478417	0.160146	-2.98737	0.00281389	0.0397702
ENSBTAG00000001098	PLEKHA3	390.84	-0.471162	0.161921	-2.90982	0.00361634	0.0474354
ENSBTAG00000009072	ZNF572	390.31	-0.465583	0.140699	-3.30906	0.000936106	0.0186691
ENSBTAG00000011182	PDLIM1	4271.38	-0.464311	0.130867	-3.54796	0.000388224	0.0104751
ENSBTAG00000006954	ZNF432	139.76	-0.447107	0.151154	-2.95795	0.00309689	0.0425443
ENSBTAG00000017298	AAMDC	506.647	-0.433869	0.113283	-3.82994	0.000128173	0.00494715
ENSBTAG00000017283	GTF3C2	1083.45	-0.429456	0.130347	-3.29472	0.000985187	0.0192205
ENSBTAG00000022204	ENSBTAG00000022204	359.234	-0.426146	0.131188	-3.24836	0.00116072	0.021611
ENSBTAG00000021634	PIAS3	387.136	-0.419802	0.145292	-2.88937	0.00386009	0.049678
ENSBTAG00000022013	CBR4	2456.73	-0.418425	0.135126	-3.09655	0.00195785	0.0309352
ENSBTAG00000007520	MAPRE2	2240.61	-0.415966	0.135063	-3.0798	0.00207139	0.0321586
ENSBTAG00000001948	VTI1B	1540.6	-0.414084	0.118581	-3.49198	0.000479446	0.0117494
ENSBTAG00000015698	FYCO1	1643.26	-0.41209	0.116308	-3.54309	0.00039547	0.0106327
ENSBTAG00000013138	TDP1	649.33	-0.400391	0.115001	-3.48164	0.000498361	0.0120314
ENSBTAG00000018361	R3HDM2	1540.56	-0.396762	0.123781	-3.20536	0.00134896	0.0240304
ENSBTAG00000003639	ELMO2	1551.52	-0.390961	0.124563	-3.13867	0.00169718	0.028236
ENSBTAG00000017321	SUMO3	1765.57	-0.377111	0.0992051	-3.80133	0.000143922	0.0053089
ENSBTAG00000018893	AHCYL1	6256.64	-0.356605	0.123617	-2.88476	0.00391714	0.0499106
ENSBTAG00000003843	SMARCAL1	608.566	-0.303104	0.0977143	-3.10194	0.00192258	0.0305695
ENSBTAG00000017175	RNF216	617.351	-0.302441	0.0963613	-3.13862	0.00169748	0.028236
ENSBTAG00000003968	UBP1	1905.02	0.308013	0.0840765	3.66348	0.000248808	0.00779753
ENSBTAG00000008022	PTGFRN	3059.37	0.323942	0.108061	2.99776	0.00271972	0.038765
ENSBTAG00000021921	STRBP	2836.61	0.32592	0.0857608	3.80034	0.000144498	0.0053089
ENSBTAG00000019526	CMTM6	7439.97	0.34384	0.114463	3.00395	0.00266502	0.0383464
ENSBTAG00000003168	HNRNPUL1	6400.77	0.355741	0.0758867	4.68779	2.76168e-06	0.000275387
ENSBTAG00000004554	CAPZB	5687.04	0.389107	0.124638	3.12189	0.00179693	0.0293739
ENSBTAG00000007802	BCLAF1	3753.94	0.391067	0.120174	3.25418	0.00113721	0.0212256
ENSBTAG00000019271	NARS1	6478.06	0.398631	0.127904	3.11663	0.00182928	0.029774
ENSBTAG00000003397	CTBP2	2021.57	0.427123	0.129649	3.29446	0.000986105	0.0192205
ENSBTAG00000007776	BRPF1	1051.7	0.429534	0.136495	3.14688	0.00165022	0.0277848
ENSBTAG00000010619	PPP3R1	2726.86	0.439577	0.152095	2.89015	0.00385055	0.0496407
ENSBTAG00000026246	MOSPD3	355.972	0.455026	0.153833	2.95791	0.0030973	0.0425443
ENSBTAG00000002412	CYB5B	5879.36	0.461151	0.141215	3.26559	0.00109235	0.0205402
ENSBTAG00000007844	CETN2	1167.1	0.467731	0.142576	3.28058	0.00103594	0.0197726
ENSBTAG00000005178	MMAB	525.49	0.474717	0.132587	3.58041	0.000343051	0.00974153
ENSBTAG00000008925	MRE11	930.191	0.482654	0.162726	2.96606	0.00301641	0.0418893
ENSBTAG00000000139	KMT5A	420.417	0.491581	0.112917	4.35347	1.34002e-05	0.000917824
ENSBTAG00000002720	PRPF38A	1645.87	0.491932	0.11897	4.13492	3.55077e-05	0.00194739
ENSBTAG00000017009	CMC2	1144.31	0.495642	0.171456	2.89078	0.00384293	0.0496407
ENSBTAG00000014153	PKNOX1	293.725	0.499448	0.15158	3.29495	0.000984375	0.0192205
ENSBTAG00000010135	PEDS1	879.698	0.499506	0.16795	2.97413	0.00293816	0.0410106
ENSBTAG00000008631	CORO1A	4905.18	0.501097	0.171616	2.91987	0.00350175	0.0464233
ENSBTAG00000011206	GALNT1	5475.49	0.512732	0.145616	3.52112	0.000429731	0.0111767
ENSBTAG00000036224	MGC157082	115.578	0.514242	0.174091	2.95387	0.00313814	0.0429494
ENSBTAG00000004915	PFN1	26069.8	0.514338	0.174219	2.95226	0.00315459	0.0430966
ENSBTAG00000004310	UBR7	1384.37	0.517294	0.165879	3.11851	0.00181771	0.0296261
ENSBTAG00000016649	CCND2	370	0.525517	0.115918	4.53354	5.80034e-06	0.00050068
ENSBTAG00000032951	ABHD17C	690.523	0.538627	0.143836	3.74473	0.000180588	0.00624153
ENSBTAG00000002176	NSMCE1	1564.16	0.54092	0.186503	2.90033	0.0037277	0.0485596
ENSBTAG00000010506	MEAF6	379.163	0.541506	0.156438	3.46148	0.000537208	0.0125684
ENSBTAG00000017376	GALNT5	240.209	0.558357	0.182033	3.06733	0.00215979	0.0330898
ENSBTAG00000020938	TWF1	4329.68	0.567826	0.180106	3.15274	0.00161746	0.0274478
ENSBTAG00000046307	CEBPD	2344.46	0.568382	0.171467	3.31482	0.000917011	0.0184585
ENSBTAG00000033186	OXCT1	2400.06	0.568753	0.173738	3.27363	0.00106177	0.0201152
ENSBTAG00000004723	TEX2	3820.61	0.573814	0.166355	3.44933	0.000561973	0.0129576
ENSBTAG00000016406	MCM10	708.726	0.576272	0.184796	3.11842	0.00181823	0.0296261
ENSBTAG00000005326	CSNK1A1	4877.5	0.580837	0.190776	3.0446	0.0023299	0.0348839
ENSBTAG00000000236	YWHAZ	7662.63	0.58142	0.163635	3.55316	0.000380632	0.0103349
ENSBTAG00000003696	BICDL1	160.237	0.581961	0.201376	2.88993	0.00385333	0.0496407
ENSBTAG00000006995	SPTBN1	15231.1	0.583777	0.138432	4.21707	2.47496e-05	0.00148665
ENSBTAG00000004426	DNAJB14	450.208	0.583795	0.178564	3.2694	0.00107778	0.0203167
ENSBTAG00000008883	ZNF207	3091.7	0.588814	0.158579	3.71308	0.000204755	0.00678989
ENSBTAG00000008105	RBM38	387.917	0.590844	0.202491	2.91788	0.0035242	0.0466113
ENSBTAG00000015808	ZNF609	1057.72	0.596901	0.167249	3.56895	0.000358421	0.00999158
ENSBTAG00000016315	COTL1	5753.5	0.598364	0.188972	3.16641	0.00154332	0.0264267
ENSBTAG00000006910	ASRGL1	3053.02	0.601514	0.185849	3.23658	0.00120972	0.0223857
ENSBTAG00000025403	TTLL5	474.534	0.607254	0.131039	4.63415	3.58402e-06	0.000350008
ENSBTAG00000021805	RAB5IF	2710.17	0.609726	0.196512	3.10274	0.0019174	0.0305513
ENSBTAG00000000944	LPCAT1	620.511	0.612988	0.211497	2.89833	0.00375152	0.0487859
ENSBTAG00000021849	DUS4L	957.098	0.617665	0.199876	3.09023	0.00199999	0.0314044
ENSBTAG00000018590	STRN	1354.22	0.617705	0.207102	2.98261	0.00285805	0.0402814
ENSBTAG00000048620	CEBPZOS	349.57	0.617739	0.142473	4.33584	1.45205e-05	0.00097255
ENSBTAG00000007960	TOP1	4127.9	0.629207	0.201248	3.12652	0.00176887	0.0289777
ENSBTAG00000009065	MAP3K5	1099.75	0.636645	0.178303	3.57057	0.000356199	0.00999158
ENSBTAG00000005765	SYNGR1	99.5886	0.638562	0.199114	3.20702	0.00134118	0.0239404
ENSBTAG00000017797	LY75	5112.61	0.641397	0.168698	3.80204	0.000143512	0.0053089
ENSBTAG00000012904	EDEM1	3383.12	0.652341	0.191677	3.40333	0.000665696	0.014689
ENSBTAG00000015607	ERMP1	1844.96	0.653247	0.22412	2.91472	0.00356007	0.0469824
ENSBTAG00000050155	SERPINB6	16806.5	0.656676	0.215533	3.04675	0.00231333	0.0347045
ENSBTAG00000016958	PHF19	422.94	0.666784	0.215658	3.09185	0.00198911	0.0313965
ENSBTAG00000013533	CLIC1	4675.6	0.675687	0.131883	5.12339	3.00084e-07	4.05569e-05
ENSBTAG00000002121	CDK2AP2	2244.88	0.679384	0.2112	3.21678	0.00129637	0.0233054
ENSBTAG00000034945	ENSBTAG00000034945	18273.6	0.679677	0.215904	3.14805	0.00164364	0.0277057
ENSBTAG00000031569	GOLM1	2280.73	0.687664	0.234424	2.93341	0.00335258	0.0451093
ENSBTAG00000009231	NSDHL	3956.97	0.693036	0.179142	3.86864	0.000109442	0.00435954
ENSBTAG00000026070	ENSBTAG00000026070	2040.56	0.693129	0.238047	2.91173	0.0035943	0.0472283
ENSBTAG00000048459	CARHSP1	1730.31	0.694685	0.187965	3.69581	0.000219185	0.00710452
ENSBTAG00000004574	UGT8	2259.57	0.695403	0.23731	2.93035	0.00338578	0.0452744
ENSBTAG00000019680	ZYG11B	1024.55	0.709088	0.130282	5.44273	5.24709e-08	9.12934e-06
ENSBTAG00000020262	PSME4	2781.15	0.71069	0.231365	3.07173	0.00212824	0.0327722
ENSBTAG00000012349	LAX1	136.138	0.713768	0.240277	2.97061	0.00297213	0.0413883
ENSBTAG00000002238	ARL2	497.16	0.727411	0.24448	2.97534	0.00292668	0.0409816
ENSBTAG00000006759	SUCLA2	4269.37	0.728958	0.2298	3.17214	0.00151322	0.0260884
ENSBTAG00000017218	ACER3	1269.92	0.732443	0.2227	3.28891	0.00100575	0.0193827
ENSBTAG00000030170	JPT1	2505.88	0.735639	0.229065	3.21149	0.00132048	0.0236545
ENSBTAG00000053003	GPX4	2405.99	0.739002	0.152543	4.84454	1.26905e-06	0.000134332
ENSBTAG00000012861	KIF4A	842.628	0.739644	0.19954	3.70675	0.000209934	0.00692324
ENSBTAG00000010564	ELOVL6	3249.66	0.743025	0.148871	4.99106	6.00498e-07	7.33044e-05
ENSBTAG00000009942	PLCL2	2217.46	0.746265	0.227096	3.28613	0.00101575	0.019438
ENSBTAG00000014265	SREBF2	5338.82	0.754358	0.176888	4.26461	2.00255e-05	0.00127364
ENSBTAG00000006661	RALA	1091.82	0.754393	0.205297	3.67464	0.000238187	0.00757446
ENSBTAG00000021602	CTTNBP2NL	972.346	0.756844	0.184663	4.09852	4.15807e-05	0.00217788
ENSBTAG00000001142	GNE	2582.89	0.761587	0.229129	3.32384	0.000887885	0.0179919
ENSBTAG00000021219	SEPTIN1	691.916	0.761645	0.223768	3.40373	0.00066472	0.0146888
ENSBTAG00000020642	ZDHHC13	1511.27	0.769561	0.266385	2.88891	0.00386581	0.049678
ENSBTAG00000012925	NCAPH	764.597	0.772904	0.245871	3.14353	0.00166924	0.0278888
ENSBTAG00000019615	PHTF1	503.02	0.773703	0.232314	3.33042	0.000867154	0.0176664
ENSBTAG00000010576	MAP2K3	2946.7	0.773844	0.235483	3.2862	0.0010155	0.019438
ENSBTAG00000014616	SEPSECS	806.598	0.781256	0.21916	3.56478	0.000364167	0.0101033
ENSBTAG00000019213	CNNM4	739.067	0.783368	0.256375	3.05556	0.00224644	0.0340901
ENSBTAG00000012104	FOXA3	460.014	0.783532	0.234553	3.34054	0.000836162	0.0171272
ENSBTAG00000050061	INCENP	480.376	0.784364	0.257999	3.04018	0.0023644	0.0351697
ENSBTAG00000020835	KIAA0513	664.377	0.788961	0.19405	4.06576	4.7876e-05	0.00239967
ENSBTAG00000049297	ENSBTAG00000049297	298.659	0.789081	0.250237	3.15333	0.00161419	0.0274231
ENSBTAG00000033267	LIN9	378.68	0.794349	0.20791	3.82064	0.000133104	0.0050623
ENSBTAG00000009504	REEP4	999.938	0.79663	0.227312	3.50457	0.000457342	0.0114996
ENSBTAG00000020034	LYN	9653.73	0.796976	0.270348	2.94797	0.00319873	0.0435816
ENSBTAG00000001877	HMGN5	780.251	0.798461	0.143577	5.56119	2.67936e-08	5.40767e-06
ENSBTAG00000016899	ELOVL1	4993.84	0.800402	0.225397	3.55107	0.000383669	0.0103707
ENSBTAG00000003436	RHBDF2	389.44	0.80174	0.224244	3.5753	0.000349828	0.00989745
ENSBTAG00000002827	ACAT2	3223.35	0.804114	0.190566	4.21962	2.44719e-05	0.00147582
ENSBTAG00000009836	CHGA	4348.32	0.80414	0.246336	3.26441	0.00109694	0.0206009
ENSBTAG00000011411	SIT1	283.938	0.807965	0.269189	3.00147	0.00268676	0.0384763
ENSBTAG00000015980	FASN	1936.54	0.808465	0.271842	2.97402	0.00293924	0.0410106
ENSBTAG00000055257	RAP2B	1032.97	0.808572	0.221111	3.65686	0.000255322	0.00791968
ENSBTAG00000014915	ETV5	228.58	0.810799	0.265388	3.05514	0.00224953	0.0340901
ENSBTAG00000015716	ERO1A	741.353	0.814124	0.179319	4.54009	5.623e-06	0.000494857
ENSBTAG00000015913	MFHAS1	271.402	0.818394	0.229951	3.55899	0.000372288	0.0102089
ENSBTAG00000001398	ATP2A2	9596.39	0.828505	0.275135	3.01126	0.00260163	0.0377773
ENSBTAG00000001819	CDX2	3426.93	0.831256	0.287953	2.88677	0.00389214	0.0497712
ENSBTAG00000015190	RMC1	1485.36	0.831855	0.222028	3.74662	0.000179236	0.00623246
ENSBTAG00000037775	ENSBTAG00000037775	6296.3	0.832063	0.212943	3.90745	9.32755e-05	0.00380569
ENSBTAG00000021372	SEPTIN11	4723.48	0.83219	0.235069	3.54019	0.00039984	0.0106556
ENSBTAG00000046744	PALM3	95.5707	0.837173	0.285813	2.9291	0.00339949	0.0453776
ENSBTAG00000000087	HSD17B12	5500.38	0.839222	0.218204	3.84604	0.000120042	0.00467116
ENSBTAG00000010630	ABHD18	1082.48	0.840579	0.241001	3.48786	0.000486896	0.0118682
ENSBTAG00000018942	SSX2IP	1752.17	0.843897	0.226542	3.72512	0.000195219	0.00657599
ENSBTAG00000009336	LXN	1763.79	0.844928	0.223603	3.7787	0.000157648	0.00564382
ENSBTAG00000031231	IRF1	15493.2	0.84637	0.291375	2.90475	0.0036755	0.0480776
ENSBTAG00000004688	DHCR24	3702.03	0.846464	0.225491	3.75387	0.000174126	0.00607314
ENSBTAG00000002202	CRAMP1	266.349	0.846486	0.224246	3.77481	0.000160131	0.00567659
ENSBTAG00000000874	CAST	7383.27	0.84771	0.264257	3.2079	0.0013371	0.0238958
ENSBTAG00000019456	SPRED2	1244.89	0.850742	0.288899	2.94477	0.00323197	0.0438349
ENSBTAG00000015195	NPC1	938.951	0.85861	0.213505	4.02149	5.78308e-05	0.00270181
ENSBTAG00000014798	CXCR3	72.1193	0.862068	0.294162	2.93059	0.0033832	0.0452744
ENSBTAG00000013607	WDR1	18867.8	0.865139	0.27281	3.17122	0.00151801	0.0261297
ENSBTAG00000003083	SLC50A1	83.3996	0.875333	0.274271	3.19149	0.00141539	0.0249416
ENSBTAG00000013527	PGD	5072.35	0.880416	0.231097	3.80972	0.000139126	0.00519986
ENSBTAG00000000418	TOX3	150.773	0.884005	0.197199	4.48281	7.36673e-06	0.000609345
ENSBTAG00000026067	SH2D1A	105.87	0.886967	0.307177	2.88748	0.00388342	0.049732
ENSBTAG00000003068	MSMO1	8096.33	0.892658	0.20717	4.30882	1.64129e-05	0.00108018
ENSBTAG00000009849	PLAC8A	721.7	0.897622	0.30604	2.93302	0.00335683	0.0451152
ENSBTAG00000010244	CLIC5	1708.08	0.899881	0.255749	3.5186	0.000433823	0.0112445
ENSBTAG00000021615	LGALS2	33230.1	0.902419	0.30647	2.94456	0.00323414	0.0438349
ENSBTAG00000001601	PKM	12471.2	0.908687	0.259432	3.5026	0.000460746	0.0115404
ENSBTAG00000014847	BBOX1	3390.63	0.908726	0.256562	3.54194	0.0003972	0.0106377
ENSBTAG00000008436	CDC25B	738.715	0.913631	0.299233	3.05324	0.00226385	0.0341654
ENSBTAG00000020283	DUSP5	413.561	0.915013	0.274988	3.32746	0.000876413	0.017831
ENSBTAG00000020227	FAM72A	182.845	0.915958	0.311888	2.93682	0.00331601	0.044657
ENSBTAG00000002835	SMAD1	2266.54	0.917479	0.237394	3.8648	0.000111182	0.00441722
ENSBTAG00000021845	STRN3	1862.67	0.91871	0.271575	3.3829	0.000717252	0.0154659
ENSBTAG00000048125	ENTPD2	80.6429	0.919334	0.317046	2.89969	0.00373533	0.0486171
ENSBTAG00000004371	CS	16337.1	0.926147	0.302894	3.05766	0.00223071	0.0339701
ENSBTAG00000011197	IPMK	2379.17	0.933132	0.295776	3.15486	0.00160572	0.0273099
ENSBTAG00000000432	ENSBTAG00000000432	1904.96	0.937655	0.210611	4.45206	8.50495e-06	0.000677576
ENSBTAG00000013009	AURKA	816.356	0.93804	0.317562	2.95388	0.00313805	0.0429494
ENSBTAG00000018936	LSS	2149.91	0.938548	0.207703	4.5187	6.22195e-06	0.000526155
ENSBTAG00000013792	UBALD2	1997.46	0.93865	0.292246	3.21185	0.00131882	0.0236528
ENSBTAG00000009211	UBE2S	1002.19	0.940592	0.259077	3.63054	0.000282824	0.00859826
ENSBTAG00000025405	BATF	76.8898	0.940704	0.230639	4.07869	4.52897e-05	0.00230051
ENSBTAG00000004881	MTHFD2	685.599	0.943651	0.311082	3.03345	0.00241777	0.0357749
ENSBTAG00000002844	PPFIA3	234.147	0.947313	0.295212	3.20892	0.00133233	0.0238387
ENSBTAG00000000396	PIM1	3957.91	0.949659	0.316911	2.99661	0.00272999	0.0388383
ENSBTAG00000034113	GALNT10	741.9	0.960149	0.19808	4.84727	1.25173e-06	0.000134332
ENSBTAG00000017468	NUCB2	2268.18	0.963686	0.142208	6.7766	1.2304e-11	6.89801e-09
ENSBTAG00000008934	ESPL1	755.027	0.963734	0.29764	3.23791	0.00120407	0.0223085
ENSBTAG00000010731	CDKN2D	334.993	0.972394	0.161002	6.03962	1.54475e-09	4.67657e-07
ENSBTAG00000030503	H2AJ	2373.28	0.977425	0.278758	3.50636	0.000454287	0.0114941
ENSBTAG00000015157	GRAP2	135.747	0.979854	0.264903	3.69892	0.000216522	0.00705768
ENSBTAG00000016746	UBE2C	1458.96	0.982463	0.324774	3.02507	0.00248579	0.036674
ENSBTAG00000010664	PRKCQ	849.857	0.984168	0.286947	3.42979	0.000604057	0.0136472
ENSBTAG00000003016	PTPN7	359.606	0.996675	0.190378	5.23525	1.64758e-07	2.57108e-05
ENSBTAG00000020935	HIF1A	4997.5	1.00151	0.304492	3.28911	0.00100505	0.0193827
ENSBTAG00000048740	ENSBTAG00000048740	481.173	1.00267	0.301773	3.32262	0.000891769	0.0180464
ENSBTAG00000000730	GCG	2651.2	1.00459	0.299643	3.35263	0.000800475	0.0165756
ENSBTAG00000014199	TBX21	114.406	1.00539	0.238669	4.21249	2.52568e-05	0.00150606
ENSBTAG00000002444	MKI67	6085.72	1.01446	0.267491	3.7925	0.000149137	0.00541084
ENSBTAG00000008088	KIF18B	244.472	1.01506	0.310434	3.26982	0.00107615	0.0203113
ENSBTAG00000014093	IDH2	7231.29	1.01885	0.26981	3.77618	0.000159251	0.00566754
ENSBTAG00000004242	ARPC1A	5511.41	1.02208	0.24628	4.15008	3.32359e-05	0.001861
ENSBTAG00000039992	TUBA1C	9431.52	1.02247	0.303182	3.37245	0.000745029	0.0158615
ENSBTAG00000012675	MYO19	949.121	1.02535	0.284131	3.60873	0.000307696	0.00902686
ENSBTAG00000035998	CKB	9322.52	1.02561	0.334682	3.06442	0.00218089	0.0333793
ENSBTAG00000011481	IL12RB1	229.068	1.03333	0.225369	4.58506	4.53857e-06	0.000421474
ENSBTAG00000012059	MVD	731.745	1.03508	0.298221	3.47084	0.000518841	0.0122714
ENSBTAG00000008306	MKRN1	2908.78	1.03894	0.265178	3.91788	8.93328e-05	0.00367454
ENSBTAG00000007121	TK1	841.656	1.04143	0.238765	4.36173	1.29039e-05	0.000887845
ENSBTAG00000008250	SPRY4	205.491	1.04286	0.265213	3.93215	8.41903e-05	0.00351566
ENSBTAG00000012314	LDLR	7650.13	1.05531	0.25653	4.11378	3.89226e-05	0.0020755
ENSBTAG00000012135	LARP1B	802.525	1.05811	0.249293	4.24445	2.19129e-05	0.0013655
ENSBTAG00000019187	ZNF462	496.87	1.05998	0.361419	2.93282	0.00335898	0.0451152
ENSBTAG00000000078	GLIPR2	715.772	1.06353	0.314647	3.38007	0.000724682	0.0155729
ENSBTAG00000010276	RECQL4	247.429	1.06914	0.34938	3.06011	0.00221253	0.0337953
ENSBTAG00000009243	MFSD4B	73.4812	1.07572	0.270448	3.97755	6.96277e-05	0.00307275
ENSBTAG00000016204	C1RL	145.496	1.07755	0.311219	3.46236	0.000535463	0.0125469
ENSBTAG00000005069	TM7SF2	188.877	1.08166	0.279195	3.87421	0.000106971	0.00429503
ENSBTAG00000016465	DHCR7	2439.67	1.08385	0.266202	4.07152	4.67082e-05	0.00235674
ENSBTAG00000019289	ITGA2	645.534	1.08596	0.293284	3.70275	0.000213271	0.00698762
ENSBTAG00000007783	MYBL2	557.323	1.08634	0.339763	3.19736	0.00138694	0.0246409
ENSBTAG00000005174	GDPGP1	318.646	1.08878	0.329611	3.30322	0.00095581	0.0189621
ENSBTAG00000001597	PITPNM2	376.95	1.09164	0.275327	3.96487	7.34345e-05	0.00322196
ENSBTAG00000012432	FDFT1	4871.08	1.09389	0.177166	6.17436	6.64305e-10	2.38779e-07
ENSBTAG00000012078	TMEM176A	5599.29	1.09482	0.29822	3.67118	0.000241434	0.0076296
ENSBTAG00000005129	CEP55	482.431	1.0949	0.307435	3.5614	0.000368877	0.0101707
ENSBTAG00000004587	DUSP6	2157.19	1.09519	0.371942	2.94451	0.00323469	0.0438349
ENSBTAG00000013240	SLC3A2	5816.76	1.09721	0.366521	2.99357	0.00275737	0.0391542
ENSBTAG00000006377	MYO1G	453.406	1.09985	0.211858	5.19143	2.08687e-07	3.06689e-05
ENSBTAG00000003943	TTC39B	756.383	1.10215	0.321719	3.42581	0.000612978	0.013819
ENSBTAG00000007102	GTSE1	405.885	1.10968	0.308241	3.60003	0.000318178	0.00927989
ENSBTAG00000048622	TMOD3	3533.75	1.11204	0.251122	4.42829	9.49843e-06	0.000729837
ENSBTAG00000014400	E2F2	502.623	1.11283	0.279233	3.98532	6.73899e-05	0.00304502
ENSBTAG00000006368	N4BP3	53.7404	1.1148	0.350069	3.1845	0.00145002	0.025404
ENSBTAG00000004575	FAM126A	1078.87	1.11875	0.273281	4.09376	4.24429e-05	0.00220776
ENSBTAG00000006197	ZDHHC21	357.328	1.12335	0.347785	3.23003	0.00123778	0.0227657
ENSBTAG00000046708	PDP2	742.837	1.12607	0.318157	3.53935	0.00040111	0.0106707
ENSBTAG00000017452	RCAN3	1290.48	1.12652	0.307865	3.65914	0.000253062	0.00789816
ENSBTAG00000003948	FDPS	3376.43	1.12905	0.190248	5.93462	2.94528e-09	8.10595e-07
ENSBTAG00000019246	SC5D	7775.86	1.14952	0.291569	3.94254	8.06218e-05	0.00341841
ENSBTAG00000021249	LAT	434.012	1.14985	0.259747	4.42681	9.56372e-06	0.000731141
ENSBTAG00000018570	SDR16C5	38.0071	1.15124	0.344245	3.34425	0.000825041	0.0169913
ENSBTAG00000018397	HHLA2	5413.15	1.15251	0.338702	3.40272	0.000667186	0.0147004
ENSBTAG00000005183	MVK	1164.13	1.15629	0.245461	4.71068	2.46892e-06	0.000249146
ENSBTAG00000032234	STK24	7125.46	1.15994	0.273965	4.23392	2.29649e-05	0.00141309
ENSBTAG00000017266	ITGA6	6784.59	1.16006	0.238679	4.86036	1.17174e-06	0.000127602
ENSBTAG00000031433	TEX9	240.659	1.16084	0.365295	3.1778	0.00148395	0.0257597
ENSBTAG00000036078	EMP1	7757.57	1.17082	0.404595	2.8938	0.00380609	0.0492838
ENSBTAG00000004727	PAQR4	170.844	1.17087	0.286855	4.08175	4.46981e-05	0.00228331
ENSBTAG00000032068	PLA2G4F	3681.34	1.17609	0.397097	2.96171	0.00305935	0.0421761
ENSBTAG00000000793	LAMC2	712.829	1.17743	0.391912	3.00433	0.0026617	0.038335
ENSBTAG00000016588	PGAP6	3024.72	1.18021	0.366735	3.21815	0.00129022	0.0232501
ENSBTAG00000004877	TRAIP	91.7578	1.18208	0.351923	3.3589	0.000782523	0.0164059
ENSBTAG00000010018	ATP7A	2123.23	1.18649	0.318267	3.72796	0.000193035	0.00652551
ENSBTAG00000021875	SLC41A2	335.264	1.18812	0.322839	3.68023	0.000233027	0.00747315
ENSBTAG00000002878	CHRD	68.0765	1.18931	0.33465	3.55389	0.000379573	0.0103349
ENSBTAG00000007039	FBXO25	3559.62	1.18978	0.329397	3.61199	0.000303852	0.00898322
ENSBTAG00000026919	PXDC1	673.862	1.19246	0.320872	3.71633	0.00020214	0.00674652
ENSBTAG00000034506	ENSBTAG00000034506	104.231	1.19404	0.374225	3.19071	0.00141926	0.0249806
ENSBTAG00000020233	CCDC186	4527.12	1.19928	0.340966	3.51731	0.000435938	0.0112761
ENSBTAG00000012705	DEGS1	3443.61	1.20611	0.280086	4.30621	1.66076e-05	0.00108826
ENSBTAG00000007502	CKMT1A	25007.6	1.21003	0.338534	3.57433	0.000351122	0.00989745
ENSBTAG00000009786	SCIN	10600.6	1.21048	0.298584	4.05406	5.03358e-05	0.0024673
ENSBTAG00000004995	C1GALT1	1538.23	1.21229	0.336508	3.60257	0.000315086	0.00920744
ENSBTAG00000048597	ENSBTAG00000048597	20.6353	1.21318	0.398631	3.04336	0.00233952	0.0349839
ENSBTAG00000051210	GSTP1	4179.26	1.21793	0.310212	3.92614	8.6321e-05	0.00357984
ENSBTAG00000005498	SQLE	6948.54	1.22095	0.23432	5.2106	1.88226e-07	2.82097e-05
ENSBTAG00000015478	SRD5A1	1437.85	1.22546	0.252513	4.85306	1.21569e-06	0.000131442
ENSBTAG00000012518	PCDH1	2490.51	1.2289	0.367651	3.34256	0.000830091	0.0170259
ENSBTAG00000015708	CXCR6	1251.2	1.22909	0.268764	4.57314	4.8048e-06	0.000438134
ENSBTAG00000005865	MAPK6	7568.76	1.23162	0.264236	4.66104	3.14623e-06	0.000309286
ENSBTAG00000021678	SLC31A1	40079.4	1.24122	0.422315	2.9391	0.00329167	0.0444478
ENSBTAG00000014026	PAG1	2026.99	1.24297	0.350572	3.54553	0.000391822	0.0105534
ENSBTAG00000013736	PROM1	672.962	1.25826	0.361142	3.48411	0.000493769	0.0119557
ENSBTAG00000018130	MAP2	398.481	1.26752	0.290264	4.36678	1.26091e-05	0.000871523
ENSBTAG00000008293	GPCPD1	2132.91	1.26782	0.338582	3.7445	0.000180751	0.00624153
ENSBTAG00000009850	GIMAP7	745.688	1.26879	0.258614	4.90613	9.28932e-07	0.000105724
ENSBTAG00000009956	CENPM	327.632	1.26896	0.368846	3.44036	0.000580935	0.0132434
ENSBTAG00000044023	CDK6	116.473	1.27014	0.196582	6.46116	1.03906e-10	4.76612e-08
ENSBTAG00000054751	ENSBTAG00000054751	1954.04	1.28082	0.377313	3.39458	0.000687346	0.0149655
ENSBTAG00000016357	VNN2	132.533	1.289	0.421646	3.05706	0.00223521	0.0340044
ENSBTAG00000000711	NDRG1	1736.1	1.28999	0.430101	2.99927	0.00270625	0.0386094
ENSBTAG00000005466	C8H8orf58	19.9563	1.29514	0.388848	3.33072	0.000866224	0.0176664
ENSBTAG00000039046	CD24	53850	1.29603	0.419773	3.08745	0.00201881	0.031569
ENSBTAG00000007115	GSR	1704.52	1.30034	0.332491	3.9109	9.19535e-05	0.00376189
ENSBTAG00000027182	NR3C2	387.676	1.30581	0.446505	2.92452	0.00344989	0.0459287
ENSBTAG00000031439	CDC14A	1652.85	1.31582	0.420274	3.13087	0.0017429	0.0287283
ENSBTAG00000000448	BDH1	208.04	1.31854	0.294561	4.47629	7.59499e-06	0.000624812
ENSBTAG00000006013	NT5DC3	262.516	1.31875	0.425424	3.09984	0.00193625	0.0307222
ENSBTAG00000015685	KIF12	126.935	1.32634	0.342601	3.87138	0.000108221	0.00432227
ENSBTAG00000034712	RAB33A	250.38	1.32742	0.30112	4.40826	1.04206e-05	0.00077322
ENSBTAG00000013303	ACSS2	3655.55	1.34364	0.256942	5.22935	1.70109e-07	2.62749e-05
ENSBTAG00000053066	ENSBTAG00000053066	957.411	1.34637	0.374807	3.59218	0.000327925	0.00952744
ENSBTAG00000000736	LRP8	129.491	1.35588	0.244192	5.55252	2.81582e-08	5.53547e-06
ENSBTAG00000008169	C24H18orf54	123.445	1.36195	0.322306	4.22565	2.38251e-05	0.00145371
ENSBTAG00000007450	C2	987.165	1.365	0.227981	5.98735	2.1329e-09	6.2088e-07
ENSBTAG00000008649	ETV3	3142.47	1.3689	0.394359	3.47121	0.000518119	0.0122714
ENSBTAG00000014855	MICAL2	1970.42	1.37102	0.425978	3.21852	0.00128855	0.0232477
ENSBTAG00000017421	SLC3A1	7811.3	1.37342	0.417097	3.29281	0.000991909	0.0192531
ENSBTAG00000020116	JSP.1	49491.7	1.39175	0.4513	3.08386	0.0020433	0.0317878
ENSBTAG00000014103	SH3GL2	1581.11	1.39295	0.314557	4.4283	9.49787e-06	0.000729837
ENSBTAG00000007895	SLC20A1	2462.08	1.39374	0.367602	3.79144	0.000149775	0.00541084
ENSBTAG00000052878	ENSBTAG00000052878	7185.68	1.40375	0.455377	3.08261	0.00205192	0.0318891
ENSBTAG00000003409	FKBP1B	94.8238	1.4044	0.407838	3.44353	0.000574179	0.0131687
ENSBTAG00000004281	ACSS1	3436.84	1.40516	0.284347	4.94172	7.74376e-07	8.8801e-05
ENSBTAG00000000012	TTC33	412.032	1.40785	0.319805	4.40221	1.07154e-05	0.00077607
ENSBTAG00000020355	KLF4	3588.01	1.42786	0.480908	2.9691	0.00298676	0.0415157
ENSBTAG00000020412	RAP2A	791.973	1.43744	0.418052	3.43843	0.000585103	0.0133183
ENSBTAG00000004075	IDI1	3003.48	1.44009	0.230252	6.25442	3.99e-10	1.50991e-07
ENSBTAG00000052465	ENSBTAG00000052465	3604.54	1.44175	0.350951	4.10813	3.98882e-05	0.00211623
ENSBTAG00000021538	MYO1E	611.792	1.45168	0.280328	5.17849	2.23685e-07	3.22469e-05
ENSBTAG00000034402	ACE2	29831.9	1.4567	0.421169	3.45871	0.000542775	0.01264
ENSBTAG00000007447	NUDT4	2915.21	1.45824	0.444552	3.28025	0.00103716	0.0197726
ENSBTAG00000016805	SGMS2	1168.34	1.46493	0.422766	3.46512	0.000529988	0.0124379
ENSBTAG00000006606	RFLNB	559.145	1.46878	0.386271	3.80246	0.000143266	0.0053089
ENSBTAG00000003089	RHPN2	1247.92	1.47278	0.34662	4.24896	2.14764e-05	0.00135454
ENSBTAG00000009959	SLC6A8	27425.3	1.47396	0.475808	3.09781	0.00194957	0.0308857
ENSBTAG00000001592	INSIG1	5829.72	1.49346	0.488843	3.0551	0.00224985	0.0340901
ENSBTAG00000019798	PIGR	70341.5	1.49447	0.328396	4.55083	5.34342e-06	0.0004786
ENSBTAG00000039513	GCNT2	398.753	1.50007	0.474981	3.15818	0.00158759	0.0270319
ENSBTAG00000043964	ARL5B	155.619	1.50898	0.417025	3.61843	0.000296393	0.0088317
ENSBTAG00000019327	NRAP	179.891	1.51162	0.328175	4.60613	4.10229e-06	0.000385692
ENSBTAG00000002097	TMC5	21807.4	1.51745	0.439302	3.45424	0.000551844	0.0127726
ENSBTAG00000004905	KRT19	4545.59	1.51841	0.329483	4.60846	4.05671e-06	0.000385692
ENSBTAG00000000671	PARP3	245.544	1.52284	0.424339	3.58873	0.000332288	0.00958066
ENSBTAG00000005772	SPDYC	21.1645	1.52862	0.501067	3.05074	0.0022828	0.0343486
ENSBTAG00000046503	NCOA7	2392.98	1.54237	0.430544	3.58238	0.000340481	0.00974099
ENSBTAG00000007530	TRIM10	123.791	1.54468	0.427156	3.6162	0.000298958	0.00889063
ENSBTAG00000022007	SAMHD1	1893.22	1.54565	0.425844	3.62962	0.000283837	0.00859826
ENSBTAG00000002980	GPT2	2597.63	1.55133	0.429789	3.60951	0.000306779	0.00902686
ENSBTAG00000032719	TFRC	1694.03	1.55568	0.370796	4.19551	2.72255e-05	0.00159734
ENSBTAG00000019390	CA12	31.5469	1.55676	0.460836	3.37813	0.000729805	0.0156474
ENSBTAG00000018143	C16H1orf116	1810.05	1.56056	0.365416	4.27064	1.94911e-05	0.00124488
ENSBTAG00000001156	ST3GAL1	455.168	1.56477	0.419248	3.73232	0.000189725	0.00648956
ENSBTAG00000048916	LIPG	2064.7	1.56742	0.24745	6.33431	2.38409e-10	9.75349e-08
ENSBTAG00000015326	GSDME	1130.88	1.57029	0.476357	3.29646	0.000979113	0.0192205
ENSBTAG00000025250	CCL3	87.6626	1.57554	0.427579	3.6848	0.000228884	0.00737151
ENSBTAG00000013706	MEGF9	570.389	1.591	0.44019	3.61434	0.000301111	0.00893708
ENSBTAG00000046266	TNFSF9	25.5238	1.5975	0.357505	4.46845	7.87876e-06	0.000637758
ENSBTAG00000027246	UBD	10195.3	1.63133	0.486726	3.35163	0.000803376	0.016613
ENSBTAG00000005675	SLC44A4	9050.28	1.63403	0.552953	2.9551	0.00312564	0.0428947
ENSBTAG00000030921	FAM3B	182.548	1.6479	0.475307	3.46703	0.000526241	0.0123795
ENSBTAG00000025257	CCL4	155.29	1.64812	0.411698	4.00322	6.24862e-05	0.00285756
ENSBTAG00000007840	HMGCR	13863	1.64817	0.261201	6.30996	2.79108e-10	1.1118e-07
ENSBTAG00000014465	SERPINE1	5821.12	1.66596	0.447266	3.72477	0.000195494	0.00657599
ENSBTAG00000011921	TIGIT	424.291	1.67981	0.411596	4.08122	4.48004e-05	0.00228331
ENSBTAG00000011962	PLA2G3	363.795	1.68302	0.439753	3.8272	0.000129611	0.00496687
ENSBTAG00000016388	SLCO4A1	835.52	1.68932	0.552242	3.05902	0.00222066	0.0338511
ENSBTAG00000000437	FFAR4	67.0813	1.69366	0.340969	4.96718	6.79329e-07	7.92283e-05
ENSBTAG00000037832	ASPHD2	254.505	1.69594	0.462621	3.66595	0.000246426	0.00773892
ENSBTAG00000017357	CLCA4	149081	1.70207	0.528206	3.22235	0.00127144	0.0230415
ENSBTAG00000002416	ENSBTAG00000002416	1016.2	1.71406	0.45557	3.76244	0.000168261	0.00593698
ENSBTAG00000023374	FUT1	118.998	1.72219	0.535244	3.21758	0.00129279	0.0232686
ENSBTAG00000003581	SETD7	958.485	1.72971	0.313445	5.51839	3.42124e-08	6.47342e-06
ENSBTAG00000001292	LTF	265.218	1.75143	0.530695	3.30025	0.000965973	0.0191214
ENSBTAG00000018669	PLB1	8020.57	1.77346	0.506287	3.50288	0.000460254	0.0115404
ENSBTAG00000015893	EPN3	487.336	1.78803	0.570022	3.13677	0.00170819	0.0283519
ENSBTAG00000010057	GZMB	3299.96	1.82453	0.446472	4.08655	4.37841e-05	0.00226198
ENSBTAG00000016741	TOX2	62.1046	1.82478	0.361152	5.05268	4.35659e-07	5.49547e-05
ENSBTAG00000030297	ENSBTAG00000030297	4581.31	1.83609	0.536655	3.42136	0.000623078	0.0139726
ENSBTAG00000021958	GZMA	4999.57	1.8463	0.441831	4.17873	2.93135e-05	0.00170661
ENSBTAG00000008545	ATF3	630.285	1.88017	0.567359	3.31391	0.000920015	0.0184944
ENSBTAG00000011839	HMGCS1	19137.8	1.8819	0.271203	6.93907	3.94676e-12	2.93186e-09
ENSBTAG00000053497	GNLY	883.015	1.91433	0.46722	4.09726	4.18061e-05	0.00218213
ENSBTAG00000039028	PI3	1778.8	1.92087	0.63984	3.00211	0.00268114	0.038465
ENSBTAG00000001983	SMAGP	405.343	1.92798	0.464112	4.15412	3.26544e-05	0.00185127
ENSBTAG00000013791	FFAR3	295.224	1.93541	0.444692	4.35225	1.34749e-05	0.000918781
ENSBTAG00000046148	C19H17orf97	38.2151	1.95288	0.6351	3.07492	0.0021056	0.0325895
ENSBTAG00000025161	AGPAT2	219.428	1.95798	0.332356	5.89121	3.83371e-09	9.83573e-07
ENSBTAG00000021141	CD8A	1223.99	1.95851	0.357108	5.48435	4.14981e-08	7.56815e-06
ENSBTAG00000008441	SOCS3	133.674	1.96416	0.35139	5.58967	2.27496e-08	4.78278e-06
ENSBTAG00000055034	C20H5orf49	38.4714	1.98091	0.493074	4.01748	5.8824e-05	0.00273382
ENSBTAG00000052885	ENSBTAG00000052885	120.415	2.00168	0.471608	4.24437	2.19208e-05	0.0013655
ENSBTAG00000051845	ENSBTAG00000051845	1260.66	2.02052	0.658148	3.07001	0.00214052	0.0328611
ENSBTAG00000048374	ENSBTAG00000048374	30.3604	2.02401	0.553238	3.65847	0.000253721	0.00789852
ENSBTAG00000005998	NOCT	661.508	2.04696	0.480272	4.26208	2.02533e-05	0.00128274
ENSBTAG00000005685	HSD11B2	83.0856	2.05361	0.537879	3.81797	0.000134552	0.0050791
ENSBTAG00000051523	ENSBTAG00000051523	20.2557	2.05705	0.699009	2.9428	0.00325254	0.0440374
ENSBTAG00000018064	FAM221A	28.3727	2.06206	0.420938	4.89873	9.646e-07	0.000108157
ENSBTAG00000021501	ENSBTAG00000021501	82.8405	2.07219	0.465571	4.45085	8.55295e-06	0.000677833
ENSBTAG00000048780	ENSBTAG00000048780	243.098	2.09562	0.693328	3.02255	0.00250652	0.036872
ENSBTAG00000050532	H2BC14	16.2258	2.09735	0.681247	3.07869	0.00207911	0.0322454
ENSBTAG00000009080	ITGB6	625.657	2.11277	0.499275	4.23168	2.31951e-05	0.00142147
ENSBTAG00000038625	ENSBTAG00000038625	1467.67	2.1828	0.618276	3.53046	0.000414835	0.0109206
ENSBTAG00000052583	ENSBTAG00000052583	14.9367	2.19124	0.586994	3.73298	0.000189225	0.00648956
ENSBTAG00000052510	CCL26	1914.7	2.20254	0.604029	3.64641	0.000265929	0.00819829
ENSBTAG00000015638	IL20RA	54.6194	2.20648	0.575036	3.83711	0.000124488	0.00483174
ENSBTAG00000046391	GRAMD2A	1028.44	2.21447	0.549232	4.03194	5.53172e-05	0.00260852
ENSBTAG00000045695	SLC6A19	16635.5	2.23215	0.64151	3.47952	0.000502319	0.0120692
ENSBTAG00000005432	CAPG	1607.66	2.25914	0.725415	3.11427	0.001844	0.029917
ENSBTAG00000019125	SLC1A1	6361.74	2.26306	0.751746	3.0104	0.00260905	0.0378288
ENSBTAG00000044146	NPC1L1	2753.48	2.27125	0.618005	3.67513	0.000237731	0.00757446
ENSBTAG00000008956	CD8B	469.123	2.28645	0.387873	5.89483	3.75069e-09	9.78866e-07
ENSBTAG00000016208	TGM2	562.146	2.35023	0.41493	5.66415	1.47758e-08	3.24147e-06
ENSBTAG00000034295	LAG3	276.02	2.37078	0.303587	7.80922	5.75415e-15	9.67784e-12
ENSBTAG00000002631	SCNN1A	1235.94	2.37707	0.554324	4.28823	1.80104e-05	0.00117006
ENSBTAG00000025398	ENSBTAG00000025398	20909.8	2.40039	0.615186	3.9019	9.54405e-05	0.00388355
ENSBTAG00000016276	HAL	101.606	2.40505	0.707795	3.39794	0.000678942	0.014916
ENSBTAG00000015060	GBP5	3606.57	2.42819	0.695681	3.49038	0.000482338	0.0117951
ENSBTAG00000002348	SLC4A4	5031.48	2.43119	0.417471	5.8236	5.75917e-09	1.40607e-06
ENSBTAG00000011880	CHAF1B	908.834	2.43534	0.352091	6.91681	4.6194e-12	2.93186e-09
ENSBTAG00000016886	MT3	12.6305	2.44973	0.732726	3.3433	0.000827879	0.0170206
ENSBTAG00000006855	TDRD1	72.1315	2.60737	0.808121	3.22647	0.00125329	0.0228843
ENSBTAG00000007958	TNS4	630.514	2.66932	0.446103	5.98364	2.18201e-09	6.23192e-07
ENSBTAG00000016847	ARL4D	375.78	2.6776	0.87247	3.06899	0.00214782	0.0329397
ENSBTAG00000009223	SFN	235.795	2.67794	0.910814	2.94016	0.00328042	0.0443751
ENSBTAG00000009443	GCNT3	5382.13	2.70119	0.650806	4.15052	3.31719e-05	0.001861
ENSBTAG00000011941	LYZ1	6343.77	2.70392	0.565596	4.78066	1.74721e-06	0.000182397
ENSBTAG00000015347	WNT10B	154.739	2.74516	0.867974	3.16272	0.00156304	0.026704
ENSBTAG00000020602	IDO1	7384.86	2.7533	0.799961	3.44179	0.000577882	0.0132033
ENSBTAG00000052397	ENSBTAG00000052397	26153.2	2.76216	0.837417	3.29842	0.000972289	0.0191831
ENSBTAG00000026275	CCL24	2239.49	2.80992	0.695158	4.04213	5.29689e-05	0.00254714
ENSBTAG00000045896	NPTX2	79.2764	3.05362	0.878176	3.47722	0.000506633	0.0121152
ENSBTAG00000005925	SLC10A2	5795.08	3.1015	0.859888	3.60687	0.000309918	0.00907395
ENSBTAG00000031825	ENSBTAG00000031825	1658.63	3.14185	0.842808	3.72784	0.000193131	0.00652551
ENSBTAG00000012529	IFNG	75.1948	3.14509	0.774534	4.06062	4.89434e-05	0.00242896
ENSBTAG00000014908	CCL27	43.3356	3.2339	1.00361	3.22227	0.00127179	0.0230415
ENSBTAG00000021609	ADGRF1	321.335	3.28477	0.825739	3.97798	6.95045e-05	0.00307275
ENSBTAG00000013578	CHI3L2	221.463	3.36562	0.928784	3.62368	0.000290435	0.00871807
ENSBTAG00000033545	EBD	18564.6	3.56554	1.0518	3.38993	0.000699117	0.0151395
ENSBTAG00000052499	RNF39	28.1389	3.60044	0.698812	5.15223	2.57408e-07	3.59197e-05
ENSBTAG00000053542	MMP12	235.33	3.61077	0.521261	6.927	4.2986e-12	2.93186e-09
ENSBTAG00000005164	GZMK	23.5365	3.70797	0.694267	5.34084	9.25191e-08	1.53664e-05
ENSBTAG00000020261	CDH26	125.806	3.84101	0.843718	4.55248	5.3016e-06	0.00047768
ENSBTAG00000048804	CUPIN1	7203.96	3.87229	1.28332	3.0174	0.0025495	0.0372867
ENSBTAG00000049032	ENSBTAG00000049032	58.4318	3.96217	0.477452	8.29858	1.05363e-16	2.37065e-13
ENSBTAG00000022570	ENSBTAG00000022570	312.33	4.06588	0.668293	6.08399	1.17232e-09	3.69694e-07
ENSBTAG00000050846	ENSBTAG00000050846	5012.63	4.18	0.546	7.65569	1.92279e-14	2.40893e-11
ENSBTAG00000046392	ENSBTAG00000046392	964.17	4.26068	0.549091	7.75951	8.52614e-15	1.17327e-11
ENSBTAG00000048353	ENSBTAG00000048353	991.09	4.33102	0.763646	5.6715	1.41552e-08	3.15099e-06
ENSBTAG00000010828	ENSBTAG00000010828	208.685	4.35702	0.68557	6.35533	2.07985e-10	8.74521e-08
ENSBTAG00000006536	CL46	342.641	4.89866	0.640659	7.64628	2.06885e-14	2.40893e-11
ENSBTAG00000011525	SLC5A8	736.988	5.15488	1.78574	2.8867	0.00389305	0.0497712
ENSBTAG00000016239	DUOXA2	878.976	5.58886	1.12569	4.96484	6.87565e-07	7.94478e-05
ENSBTAG00000006894	NOS2	3193.64	5.68509	0.780216	7.28655	3.17994e-13	3.00842e-10
ENSBTAG00000053991	ENSBTAG00000053991	210.766	5.8118	1.60826	3.61371	0.000301842	0.00894126
ENSBTAG00000016234	DUOX2	2639.06	6.03816	1.07809	5.60079	2.13379e-08	4.54917e-06
lncRNA	log2FoldChange	FDR
ENSBTAG00000048701	-2.49022	0.00192594
ENSBTAG00000054641	-1.94157	0.0162435
ENSBTAG00000048736	-1.55839	0.049732
ENSBTAG00000052103	-0.787961	0.0225912
ENSBTAG00000051239	-0.699305	0.0490079
ENSBTAG00000050173	1.8989	0.0501831
ENSBTAG00000052885	2.00168	0.0013655
ENSBTAG00000052583	2.19124	0.00648956

## Sheet: Supplementary S3
Upregulated Genes	log2FoldChange	padj	FDR-log			downregulated Genes	log2FoldChange	padj	FDR-log
GCNT2	1.50007	0.0270319	1.56812			ECEL1	-8.95198	1.21e-32	31.9182
ARL5B	1.50898	0.0088317	2.05396			HMGCS2	-6.9315	4.09e-12	11.3883
NRAP	1.51162	0.000385692	3.41376			SLC5A4	-6.47434	6.53e-11	10.1852
TMC5	1.51745	0.0127726	1.89372			TFF2	-6.39506	5.81e-06	5.23601
KRT19	1.51841	0.000385692	3.41376			SULT1C4	-5.53296	2.37e-13	12.6251
PARP3	1.52284	0.00958066	2.0186			MAMDC4	-5.49754	6.79e-15	14.1679
NCOA7	1.54237	0.00974099	2.0114			CES3	-5.11538	3.2e-07	6.49468
TRIM10	1.54468	0.00889063	2.05107			GBA3	-4.92866	1.97e-05	4.70538
SAMHD1	1.54565	0.00859826	2.06559			SLC27A6	-4.86975	8.13e-08	7.08986
GPT2	1.55133	0.00902686	2.04446			GATM	-4.38473	5.56e-10	9.25515
TFRC	1.55568	0.00159734	2.7966			CGA	-4.35376	2.83e-05	4.54778
CA12	1.55676	0.0156474	1.80556			PGF	-4.20055	1.06e-14	13.9759
C16H1orf116	1.56056	0.00124488	2.90487			MT1E	-4.17783	0.0103349	1.98569
ST3GAL1	1.56477	0.00648956	2.18779			MT1A	-4.12723	0.0113999	1.9431
LIPG	1.56742	9.75e-08	7.01084			KCNJ15	-4.08244	2.93e-09	8.53286
GSDME	1.57029	0.0192205	1.71623			THRB	-4.07165	1.47e-09	8.83369
CCL3	1.57554	0.00737151	2.13244			PRDM16	-3.99118	2.19e-05	4.65992
MEGF9	1.591	0.00893708	2.0488			HTR1D	-3.96414	1.8e-08	7.74498
TNFSF9	1.5975	0.000637758	3.19534			KMO	-3.93436	3.7e-07	6.43216
UBD	1.63133	0.016613	1.77955			OAS2	-3.90024	0.000862081	3.06445
FAM3B	1.6479	0.0123795	1.9073			IL36RN	-3.89987	7.31e-09	8.1358
CCL4	1.64812	0.00285756	2.544			CUBN	-3.7322	3.7e-07	6.43216
HMGCR	1.64817	1.11e-07	6.95397			AFP	-3.70218	0.000580722	3.23603
SERPINE1	1.66596	0.00657599	2.18204			PKIA	-3.69558	2.82e-05	4.5496
TIGIT	1.67981	0.00228331	2.64144			PIK3C2G	-3.68905	2.39e-07	6.622
PLA2G3	1.68302	0.00496687	2.30392			BEND5	-3.66549	2.97e-19	18.5273
FFAR4	1.69366	7.92e-05	4.10112			IFI6	-3.63555	0.00140611	2.85198
ASPHD2	1.69594	0.00773892	2.11132			CYP2W1	-3.63295	2.93e-09	8.53286
CLCA4	1.70207	0.0230415	1.63749			NXPE4	-3.54534	1.62e-05	4.79043
FUT1	1.72219	0.0232686	1.63323			S100G	-3.49261	6.1e-09	8.21453
SETD7	1.72971	6.47e-06	5.18887			REM1	-3.47174	0.0165411	1.78144
LTF	1.75143	0.0191214	1.71848			AADAC	-3.43258	5.35e-06	5.27179
PLB1	1.77346	0.0115404	1.93778			ADGRV1	-3.37486	3.94e-05	4.40484
EPN3	1.78803	0.0283519	1.54742			OTOP3	-3.35416	0.000498412	3.30241
GZMB	1.82453	0.00226198	2.64551			PRRG3	-3.3054	5.33e-05	4.27303
TOX2	1.82478	5.5e-05	4.26			SMIM6	-3.28736	6.03e-08	7.21997
GZMA	1.8463	0.00170661	2.76787			MYO7A	-3.23726	1.17e-09	8.93102
ATF3	1.88017	0.0184944	1.73296			APOC2	-3.22295	5.12e-05	4.29032
HMGCS1	1.8819	2.93e-09	8.53286			SFRP1	-3.10007	0.0117263	1.93084
GNLY	1.91433	0.00218213	2.66112			LRAT	-3.03675	2.65e-06	5.5771
SMAGP	1.92798	0.00185127	2.73253			TRPM6	-3.03609	1.54e-05	4.81343
FFAR3	1.93541	0.000918781	3.03679			SELENBP1	-3.00664	6.43e-07	6.19212
AGPAT2	1.95798	9.84e-07	6.00719			GSTA1	-2.97916	0.0117043	1.93166
CD8A	1.95851	7.57e-06	5.12101			CBLN4	-2.97722	0.00273382	2.56323
SOCS3	1.96416	4.78e-06	5.32032			NXPH2	-2.93487	0.00228331	2.64144
C20H5orf49	1.98091	0.00273382	2.56323			CD36	-2.89397	0.00135992	2.86649
NOCT	2.04696	0.00128274	2.89186			SLFN11	-2.87873	0.0149655	1.82491
HSD11B2	2.05361	0.0050791	2.29421			CYBRD1	-2.85741	0.000201115	3.69655
FAM221A	2.06206	0.000108157	3.96595			CDH13	-2.84858	0.00564382	2.24843
ITGB6	2.11277	0.00142147	2.84726			HIF3A	-2.83113	8.67e-09	8.06195
CCL26	2.20254	0.00819829	2.08628			GLB1L3	-2.77114	0.000536693	3.27027
IL20RA	2.20648	0.00483175	2.3159			SLC22A17	-2.6727	6.4e-05	4.19388
GRAMD2A	2.21447	0.00260852	2.58361			DRC1	-2.66953	2.92e-06	5.53513
SLC6A19	2.23215	0.0120692	1.91832			ENPP7	-2.66872	0.0277848	1.55619
CAPG	2.25914	0.029917	1.52408			SLC37A2	-2.66805	0.00259912	2.58517
NPC1L1	2.27125	0.00757446	2.12065			HBB	-2.63601	0.000121733	3.91459
CD8B	2.28645	9.79e-07	6.00928			TNFRSF11B	-2.62942	7.54e-05	4.12288
TGM2	2.35023	3.24e-06	5.48926			CCL14	-2.62467	0.00355803	2.44879
LAG3	2.37078	9.68e-12	11.0142			TGFB2	-2.5902	0.0075903	2.11974
SCNN1A	2.37707	0.00117006	2.93179			EHHADH	-2.5894	2.93e-09	8.53286
HAL	2.40505	0.014916	1.82635			MTHFR	-2.58591	9.96e-07	6.00157
GBP5	2.42819	0.0117951	1.9283			RGS5	-2.57126	0.0103349	1.98569
SLC4A4	2.43119	1.41e-06	5.85199			COL4A5	-2.56806	0.00325086	2.488
CHAF1B	2.43534	2.93e-09	8.53286			LUM	-2.55338	0.0125687	1.90071
MT3	2.44973	0.0170206	1.76902			RNF112	-2.55037	1.2e-07	6.92066
TDRD1	2.60737	0.0228843	1.64046			RGN	-2.51724	0.00974099	2.0114
TNS4	2.66932	6.23e-07	6.20538			UGT2B10	-2.51209	3.79e-14	13.4215
GCNT3	2.70119	0.001861	2.73025			BEX2	-2.51018	5.05e-05	4.29639
LYZ1	2.70392	0.000182397	3.73898			MYOM1	-2.4734	0.00077607	3.1101
WNT10B	2.74516	0.026704	1.57342			CHRM2	-2.39859	0.00200851	2.69713
IDO1	2.7533	0.0132033	1.87932			ALDH1A3	-2.38815	0.00254714	2.59395
CCL24	2.80992	0.00254714	2.59395			RNF186	-2.36998	0.0164361	1.7842
NPTX2	3.05362	0.0121152	1.91667			FGFR4	-2.33156	0.00163879	2.78548
SLC10A2	3.1015	0.00907395	2.0422			SCARB1	-2.30986	0.00341064	2.46716
IFNG	3.14509	0.00242896	2.61458			BAMBI	-2.30395	1.16e-05	4.93458
CCL27	3.2339	0.0230415	1.63749			MS4A10	-2.29761	0.026157	1.58241
ADGRF1	3.28477	0.00307275	2.51247			FAM171A1	-2.28574	0.00307275	2.51247
CHI3L2	3.36562	0.00871807	2.05958			GIP	-2.26271	0.000524744	3.28005
EBD	3.56554	0.0151395	1.81989			ITGA11	-2.25923	0.026941	1.56959
RNF39	3.60044	3.59e-05	4.44467			MPDZ	-2.24494	0.025682	1.59037
MMP12	3.61077	2.93e-09	8.53286			CETN4	-2.23887	0.00494715	2.30565
GZMK	3.70797	1.54e-05	4.81343			C19H17orf78	-2.23705	0.0114776	1.94015
CDH26	3.84101	0.00047768	3.32086			ADGRD1	-2.23028	0.0254983	1.59349
CL46	4.89866	2.41e-11	10.6182			HBG	-2.21052	0.0201061	1.69667
DUOXA2	5.58886	7.94e-05	4.09992			SASH1	-2.17419	0.000714147	3.14621
NOS2	5.68509	3.01e-10	9.52166			GLP2R	-2.17312	0.0261297	1.58287
DUOX2	6.03816	4.55e-06	5.34207			TMEM178A	-2.17305	0.0155084	1.80943
						SLC38A3	-2.16791	2.25e-06	5.64698
						S100B	-2.16352	0.0131687	1.88046
						INPP5J	-2.16343	0.00652551	2.18539
						ABCC2	-2.15959	0.0132033	1.87932
						OGN	-2.15861	0.0278204	1.55564
						COL4A6	-2.15083	0.0278501	1.55517
						LRRN2	-2.13449	0.001861	2.73025
						MLN	-2.12421	0.0121507	1.9154
						PTI	-2.12132	0.0108674	1.96387
						METTL7A	-2.12032	0.0101457	1.99372
						SDR9C7	-2.11403	0.00277599	2.55658
						NR1I3	-2.1138	7.6e-05	4.11892
						C1QTNF6	-2.11076	0.00727824	2.13797
						ABLIM3	-2.10749	0.0120426	1.91928
						LAMB2	-2.09926	0.00757446	2.12065
						RELN	-2.09878	0.0117263	1.93084
						UVRAG	-2.08166	0.00178672	2.74794
						PFKP	-2.0773	0.00599661	2.22209
						PRR15	-2.07418	0.000182933	3.73771
						EDNRA	-2.07066	0.0304572	1.51631
						IGFBP3	-2.06717	0.00405794	2.39169
						CAT	-2.05093	3.33e-05	4.47725
						RND2	-2.02591	0.00501674	2.29958
						TFEC	-2.02004	1.06e-11	10.9759
						SLITRK6	-2.00702	0.0181903	1.74016
						SFTA2	-2.00628	0.00584416	2.23328
						RBP2	-2.00128	0.000720119	3.1426
						CTSF	-1.97586	7.86e-05	4.10465
						SAMD11	-1.97526	0.000410297	3.3869
						VWA5A	-1.96937	3.59e-05	4.44467
						DLK2	-1.96713	0.000501476	3.29975
						APOC3	-1.96659	0.0110749	1.95566
						CCK	-1.94843	0.000436261	3.36025
						HMCN2	-1.94745	5.05e-05	4.29639
						EFHD1	-1.9408	0.00179845	2.7451
						KCNK17	-1.9406	5.44e-07	6.26403
						TNFAIP8L3	-1.93519	0.0155729	1.80763
						AQP11	-1.92259	0.00101242	2.99464
						EPOR	-1.91298	0.0121106	1.91684
						ART1	-1.9045	0.000229674	3.63889
						MID2	-1.90026	0.00536648	2.27031
						UGT1A6	-1.89485	0.00444899	2.35174
						TST	-1.88695	0.00298384	2.52522
						SLC19A3	-1.88152	0.00211623	2.67444
						SLC30A10	-1.86525	0.000173971	3.75952
						KCNK16	-1.85647	0.00388933	2.41013
						SCML2	-1.85132	0.00324477	2.48882
						LYZ2	-1.85128	0.000749216	3.12539
						PRICKLE1	-1.8469	0.0156996	1.80411
						ANKH	-1.84241	9.07e-06	5.04225
						SHROOM1	-1.84232	0.000108157	3.96595
						MMRN1	-1.84056	0.0112844	1.94752
						CALHM1	-1.83691	0.0289663	1.53811
						MFGE8	-1.82897	0.0162401	1.78941
						CACNB1	-1.82377	0.00242896	2.61458
						ANXA1	-1.82265	0.0253285	1.59639
						AOX1	-1.8224	0.0113801	1.94386
						CX3CR1	-1.82067	0.00600843	2.22124
						SMAD9	-1.81045	0.00156197	2.80633
						MCEMP1	-1.80041	0.00092205	3.03525
						RETN	-1.7993	0.00678989	2.16814
						PRXL2C	-1.7895	0.000115201	3.93854
						DAPL1	-1.78793	0.0107039	1.97046
						ARSD	-1.7785	2.63e-05	4.57971
						PRXL2A	-1.77114	0.0015449	2.8111
						CD209	-1.75043	0.0264357	1.57781
						SPACA3	-1.74882	0.00999158	2.00037
						DZANK1	-1.74223	0.023477	1.62936
						F10	-1.73535	0.0164135	1.7848
						DDO	-1.73233	0.0165287	1.78176
						ARSK	-1.73089	0.0116223	1.93471
						LYVE1	-1.72334	0.00957799	2.01873
						BBS12	-1.71045	0.000749911	3.12499
						ITGB5	-1.70893	0.0135139	1.86922
						LURAP1L	-1.70735	0.00154845	2.8101
						ABCD1	-1.70244	0.0246485	1.60821
						ABHD2	-1.68267	0.0255726	1.59222
						CRISPLD2	-1.68224	0.029872	1.52474
						DUSP7	-1.67669	3.29e-06	5.48301
						CHP2	-1.66679	0.00692341	2.15968
						SLC28A2	-1.66536	0.0149655	1.82491
						MAP3K7CL	-1.65796	0.011495	1.93949
						CTF1	-1.6566	0.0129576	1.88748
						TCAF1	-1.64831	0.00422418	2.37426
						COPZ2	-1.6432	0.00648956	2.18779
						RAB11FIP5	-1.63987	0.00623246	2.20534
						RBM43	-1.63589	0.0138369	1.85896
						KANK2	-1.63481	0.0292805	1.53342
						RDH16	-1.60881	0.0254983	1.59349
						SMARCA1	-1.60316	0.00974099	2.0114
						HEG1	-1.59997	0.0112761	1.94784
						SLC40A1	-1.59793	0.00184101	2.73494
						TLR7	-1.58915	0.00348155	2.45823
						SLC4A8	-1.58687	0.0202068	1.6945
						MMRN2	-1.58451	0.0101707	1.99265
						ARHGEF28	-1.58351	0.000635117	3.19715
						EDN1	-1.57712	0.0053603	2.27081
						ARHGAP42	-1.5762	0.00220911	2.65578
						FCAR	-1.57318	0.0114941	1.93953
						HSPA12B	-1.56997	0.0103356	1.98567
						SUGCT	-1.56788	0.00215619	2.66631
						TM4SF5	-1.54546	0.0304572	1.51631
						CXXC5	-1.53135	0.000374983	3.42599
						COX7A1	-1.52919	0.0135139	1.86922
						GPAM	-1.5261	0.0115985	1.9356
						PRKRA	-1.50769	0.0149655	1.82491

## Sheet: Supplementary S4
Term	Cluster	Genes Cluster #downregulated	Genes Cluster #upregulated
T cell homeostasis	Specific for Cluster #2	[GPAM]	[CORO1A, LGALS2, SIT1]
mucosal immune response	Specific for Cluster #2	[]	[FFAR3, LTF, PIGR]
erythrocyte differentiation	Specific for Cluster #2	[ADGRF5, BMP4, EPAS1]	[CDK6, HIF1A, LYN, MFHAS1, PKNOX1, TMOD3, TRIM10]
regulation of erythrocyte differentiation	Specific for Cluster #2	[]	[CDK6, HIF1A, LYN]
positive regulation of immune response	Specific for Cluster #2	[ANXA1, C5AR1, C5AR2, CD81, COLEC12, HMCN2, LAMP1, LAT2, PRAM1, S100B, TLR3, TLR7, TP53BP1, TSPAN6]	[C1RL, C2, CD8A, HHLA2, IDO1, IFNG, IL12RB1, IRF1, LAG3, LAX1, LOC525599, LTF, LYN, MFHAS1, MMP12, MYO1G, PLA2G3, PLCL2, PRKCQ, SH2D1A, TBX21, TFRC]
immune response-regulating cell surface receptor signaling pathway	Specific for Cluster #2	[C5AR1, C5AR2, CD81, CLEC12A, HMCN2, LAT2, PRAM1]	[CD8A, HHLA2, LAX1, LOC525599, LTF, LYN, MFHAS1, MYO1G, PIGR, PLCL2, SH2D1A]
immune response-activating cell surface receptor signaling pathway	Specific for Cluster #2	[C5AR1, C5AR2, CD81, HMCN2, LAT2, PRAM1]	[CD8A, HHLA2, LAX1, LOC525599, LTF, LYN, MFHAS1, MYO1G, PLCL2, SH2D1A]
innate immune response activating cell surface receptor signaling pathway	Specific for Cluster #2	[]	[LTF, LYN, MFHAS1]
regulation of pattern recognition receptor signaling pathway	Specific for Cluster #2	[TLR3, TSPAN6]	[IRF1, LTF, LYN, MFHAS1]
cell surface pattern recognition receptor signaling pathway	Specific for Cluster #2	[]	[LTF, LYN, MFHAS1]
cell surface toll-like receptor signaling pathway	Specific for Cluster #2	[]	[LTF, LYN, MFHAS1]
regulation of toll-like receptor 4 signaling pathway	Specific for Cluster #2	[]	[LTF, LYN, MFHAS1]
toll-like receptor 4 signaling pathway	Specific for Cluster #2	[]	[LTF, LYN, MFHAS1]
myeloid leukocyte mediated immunity	Specific for Cluster #2	[CX3CR1, PRAM1]	[CCL3, CHGA, LYN, PLA2G3, WDR1]
mast cell activation	Specific for Cluster #2	[ENPP3]	[CHGA, LYN, NDRG1, PLA2G3]
myeloid cell activation involved in immune response	Specific for Cluster #2	[CX3CR1, ENPP3, PRAM1]	[CCL3, CHGA, IFNG, LYN, PLA2G3]
mast cell mediated immunity	Specific for Cluster #2	[]	[CHGA, LYN, PLA2G3]
mast cell activation involved in immune response	Specific for Cluster #2	[ENPP3]	[CHGA, LYN, PLA2G3]
mast cell degranulation	Specific for Cluster #2	[]	[CHGA, LYN, PLA2G3]
adaptive immune response based on somatic recombination of immune receptors built from immunoglobulin superfamily domains	Specific for Cluster #2	[ANXA1, CD81, LOXL3, TMEM98, TP53BP1]	[BATF, C2, CD8A, IL12RB1, MYO1G, PARP3, PRKCQ, TBX21, TFRC]
myeloid cell activation involved in immune response	Specific for Cluster #2	[CX3CR1, ENPP3, PRAM1]	[CCL3, CHGA, IFNG, LYN, PLA2G3]
B cell activation involved in immune response	Specific for Cluster #2	[TP53BP1]	[BATF, PARP3, PLCL2, ST3GAL1, TBX21, TFRC]
positive regulation of immune response	Specific for Cluster #2	[ANXA1, C5AR1, C5AR2, CD81, COLEC12, HMCN2, LAMP1, LAT2, PRAM1, S100B, TLR3, TLR7, TP53BP1, TSPAN6]	[C1RL, C2, CD8A, HHLA2, IDO1, IFNG, IL12RB1, IRF1, LAG3, LAX1, LOC525599, LTF, LYN, MFHAS1, MMP12, MYO1G, PLA2G3, PLCL2, PRKCQ, SH2D1A, TBX21, TFRC]
positive regulation of B cell activation	Specific for Cluster #2	[CD81, TP53BP1]	[IFNG, TBX21, TFRC]
positive regulation of immune response	Specific for Cluster #2	[ANXA1, C5AR1, C5AR2, CD81, COLEC12, HMCN2, LAMP1, LAT2, PRAM1, S100B, TLR3, TLR7, TP53BP1, TSPAN6]	[C1RL, C2, CD8A, HHLA2, IDO1, IFNG, IL12RB1, IRF1, LAG3, LAX1, LOC525599, LTF, LYN, MFHAS1, MMP12, MYO1G, PLA2G3, PLCL2, PRKCQ, SH2D1A, TBX21, TFRC]
lymphocyte proliferation	Specific for Cluster #2	[ANXA1, BMP4, CD81, CTPS1, DOCK8, GPAM, HMCN2, KITLG]	[CD24, CORO1A, FKBP1B, HHLA2, IDO1, IFNG, IL12RB1, IRF1, LYN, PLCL2, PRKCQ, TFRC, TNFSF9]
immune response-regulating cell surface receptor signaling pathway	Specific for Cluster #2	[C5AR1, C5AR2, CD81, CLEC12A, HMCN2, LAT2, PRAM1]	[CD8A, HHLA2, LAX1, LOC525599, LTF, LYN, MFHAS1, MYO1G, PIGR, PLCL2, SH2D1A]
regulation of lymphocyte proliferation	Specific for Cluster #2	[ANXA1, BMP4, CD81, GPAM, HMCN2, KITLG]	[CD24, CORO1A, HHLA2, IDO1, IFNG, IL12RB1, IRF1, LYN, PRKCQ, TFRC, TNFSF9]
positive regulation of B cell activation	Specific for Cluster #2	[CD81, TP53BP1]	[IFNG, TBX21, TFRC]
immune response-activating cell surface receptor signaling pathway	Specific for Cluster #2	[C5AR1, C5AR2, CD81, HMCN2, LAT2, PRAM1]	[CD8A, HHLA2, LAX1, LOC525599, LTF, LYN, MFHAS1, MYO1G, PLCL2, SH2D1A]
regulation of B cell proliferation	Specific for Cluster #2	[CD81, HMCN2]	[IFNG, LYN, TFRC]
antigen receptor-mediated signaling pathway	Specific for Cluster #2	[CD81, HMCN2, LAT2, PRAM1]	[CD8A, HHLA2, LAX1, LOC525599, LYN, PLCL2, SH2D1A]
regulation of antigen receptor-mediated signaling pathway	Specific for Cluster #2	[CD81, HMCN2]	[LYN, PLCL2, SH2D1A]
T cell receptor signaling pathway	Specific for Cluster #2	[CD81, PRAM1]	[CD8A, HHLA2, LOC525599, SH2D1A]
regulation of lymphocyte activation	Specific for Cluster #2	[ANXA1, BMP4, BOLA-DQA2, BOLA-DQA5, CD81, DOCK8, FGL1, GPAM, HMCN2, KITLG, LAMP1, LOXL3, SFRP1, TP53BP1]	[CD24, CORO1A, HHLA2, IDO1, IFNG, IL12RB1, IRF1, LAG3, LAT, LAX1, LYN, PAG1, PARP3, PRKCQ, SIT1, TBX21, TFRC, TIGIT, TNFSF9, WNT10B]
regulation of leukocyte differentiation	Specific for Cluster #2	[ANXA1, BMP4, KITLG, LOXL3, PIAS3, SFRP1, TMEM178A, TNFRSF11B]	[CCL3, CDK6, IFNG, IRF1, LAG3, LTF, LYN, PLA2G3, TBX21, TMEM176A, TNFSF9, WNT10B]
negative regulation of lymphocyte activation	Specific for Cluster #2	[ANXA1, BMP4, FGL1, LOXL3, SFRP1]	[IDO1, IRF1, LAG3, LAX1, LYN, PAG1, PARP3, TBX21, TIGIT]
T cell differentiation	Specific for Cluster #2	[ANXA1, BMP4, LOXL3, TMEM98]	[BATF, CD8A, CDK6, IFNG, IRF1, LAG3, PKNOX1, TBX21, TNFSF9, WNT10B]
regulation of lymphocyte differentiation	Specific for Cluster #2	[ANXA1, BMP4, LOXL3, SFRP1]	[IFNG, IRF1, LAG3, TBX21, TNFSF9, WNT10B]
positive regulation of myeloid cell differentiation	Specific for Cluster #2	[KITLG]	[HIF1A, IFNG, PLA2G3, SCIN]
regulation of T cell activation	Specific for Cluster #2	[ANXA1, BMP4, BOLA-DQA2, BOLA-DQA5, CD81, DOCK8, FGL1, GPAM, KITLG, LOXL3]	[CD24, CORO1A, HHLA2, IDO1, IFNG, IL12RB1, IRF1, LAG3, LAT, LAX1, PAG1, PRKCQ, SIT1, TBX21, TFRC, TIGIT, TNFSF9, WNT10B]
negative regulation of T cell activation	Specific for Cluster #2	[ANXA1, BMP4, FGL1, LOXL3]	[IDO1, IRF1, LAG3, LAX1, PAG1, TBX21, TIGIT]
regulation of T cell differentiation	Specific for Cluster #2	[ANXA1, BMP4, LOXL3]	[IFNG, IRF1, LAG3, TBX21, TNFSF9, WNT10B]
T cell activation	Specific for Cluster #2	[ANXA1, BMP4, BOLA-DQA2, BOLA-DQA5, CD81, CLEC4A, CTPS1, DOCK8, FGL1, GPAM, KITLG, LOXL3, TMEM98]	[BATF, CD24, CD8A, CDH26, CDK6, CORO1A, FKBP1B, HHLA2, IDO1, IFNG, IL12RB1, IRF1, LAG3, LAT, LAX1, PAG1, PKNOX1, PRKCQ, SIT1, TBX21, TFRC, TIGIT, TNFSF9, WNT10B]
lymphocyte proliferation	Specific for Cluster #2	[ANXA1, BMP4, CD81, CTPS1, DOCK8, GPAM, HMCN2, KITLG]	[CD24, CORO1A, FKBP1B, HHLA2, IDO1, IFNG, IL12RB1, IRF1, LYN, PLCL2, PRKCQ, TFRC, TNFSF9]
regulation of lymphocyte activation	Specific for Cluster #2	[ANXA1, BMP4, BOLA-DQA2, BOLA-DQA5, CD81, DOCK8, FGL1, GPAM, HMCN2, KITLG, LAMP1, LOXL3, SFRP1, TP53BP1]	[CD24, CORO1A, HHLA2, IDO1, IFNG, IL12RB1, IRF1, LAG3, LAT, LAX1, LYN, PAG1, PARP3, PRKCQ, SIT1, TBX21, TFRC, TIGIT, TNFSF9, WNT10B]
positive regulation of adaptive immune response	Specific for Cluster #2	[CD81, TP53BP1]	[IL12RB1, PRKCQ, TBX21, TFRC]
negative regulation of lymphocyte activation	Specific for Cluster #2	[ANXA1, BMP4, FGL1, LOXL3, SFRP1]	[IDO1, IRF1, LAG3, LAX1, LYN, PAG1, PARP3, TBX21, TIGIT]
T cell differentiation	Specific for Cluster #2	[ANXA1, BMP4, LOXL3, TMEM98]	[BATF, CD8A, CDK6, IFNG, IRF1, LAG3, PKNOX1, TBX21, TNFSF9, WNT10B]
T cell proliferation	Specific for Cluster #2	[ANXA1, BMP4, CD81, CTPS1, DOCK8, GPAM, KITLG]	[CD24, CORO1A, FKBP1B, HHLA2, IDO1, IL12RB1, IRF1, PRKCQ, TFRC, TNFSF9]
regulation of lymphocyte proliferation	Specific for Cluster #2	[ANXA1, BMP4, CD81, GPAM, HMCN2, KITLG]	[CD24, CORO1A, HHLA2, IDO1, IFNG, IL12RB1, IRF1, LYN, PRKCQ, TFRC, TNFSF9]
regulation of T cell activation	Specific for Cluster #2	[ANXA1, BMP4, BOLA-DQA2, BOLA-DQA5, CD81, DOCK8, FGL1, GPAM, KITLG, LOXL3]	[CD24, CORO1A, HHLA2, IDO1, IFNG, IL12RB1, IRF1, LAG3, LAT, LAX1, PAG1, PRKCQ, SIT1, TBX21, TFRC, TIGIT, TNFSF9, WNT10B]
positive regulation of adaptive immune response based on somatic recombination of immune receptors built from immunoglobulin superfamily domains	Specific for Cluster #2	[CD81, TP53BP1]	[IL12RB1, PRKCQ, TBX21, TFRC]
positive regulation of lymphocyte proliferation	Specific for Cluster #2	[ANXA1, CD81, GPAM, KITLG]	[CD24, CORO1A, HHLA2, IFNG, IL12RB1, PRKCQ, TFRC, TNFSF9]
negative regulation of T cell activation	Specific for Cluster #2	[ANXA1, BMP4, FGL1, LOXL3]	[IDO1, IRF1, LAG3, LAX1, PAG1, TBX21, TIGIT]
regulation of B cell proliferation	Specific for Cluster #2	[CD81, HMCN2]	[IFNG, LYN, TFRC]
regulation of T cell proliferation	Specific for Cluster #2	[ANXA1, BMP4, CD81, GPAM, KITLG]	[CD24, CORO1A, HHLA2, IDO1, IL12RB1, IRF1, PRKCQ, TFRC, TNFSF9]
regulation of T cell differentiation	Specific for Cluster #2	[ANXA1, BMP4, LOXL3]	[IFNG, IRF1, LAG3, TBX21, TNFSF9, WNT10B]
activated T cell proliferation	Specific for Cluster #2	[GPAM]	[CD24, HHLA2, IDO1, IL12RB1, TNFSF9]
positive regulation of T cell proliferation	Specific for Cluster #2	[ANXA1, CD81, GPAM, KITLG]	[CD24, CORO1A, HHLA2, IL12RB1, PRKCQ, TFRC, TNFSF9]
regulation of activated T cell proliferation	Specific for Cluster #2	[GPAM]	[CD24, HHLA2, IDO1, IL12RB1, TNFSF9]
positive regulation of activated T cell proliferation	Specific for Cluster #2	[GPAM]	[CD24, HHLA2, IL12RB1, TNFSF9]
monocyte chemotaxis	Specific for Cluster #2	[ANXA1, CCL14, CXCL17]	[CCL24, CCL26, CCL3, CCL4, LYN]
response to type II interferon	Specific for Cluster #2	[CCL14, SNCA]	[CCL24, CCL26, CCL3, CCL4, GBP5, IFNG, IL12RB1, IRF1, LOC507055, NOS2, UBD]
lymphocyte migration	Specific for Cluster #2	[CCL14, CD99L2, DOCK8, ITGB3]	[CCL24, CCL26, CCL3, CCL4, CORO1A, MYO1G, TBX21]
lymphocyte chemotaxis	Specific for Cluster #2	[CCL14]	[CCL24, CCL26, CCL3, CCL4]
cellular response to type II interferon	Specific for Cluster #2	[CCL14]	[CCL24, CCL26, CCL3, CCL4, GBP5, IFNG, IL12RB1, IRF1, LOC507055, NOS2]
eosinophil migration	Specific for Cluster #2	[SCG2]	[CCL24, CCL26, CCL3, CCL4]
eosinophil chemotaxis	Specific for Cluster #2	[SCG2]	[CCL24, CCL26, CCL3, CCL4]
somatic diversification of immune receptors via germline recombination within a single locus	Specific for Cluster #2	[TP53BP1]	[BATF, PARP3, TBX21, TFRC]
somatic diversification of immunoglobulins	Specific for Cluster #2	[TP53BP1]	[BATF, PARP3, SAMHD1, TBX21, TFRC]
leukocyte mediated cytotoxicity	Specific for Cluster #2	[CX3CR1, LAMP1]	[CORO1A, GZMB, LAG3, SH2D1A]
lymphocyte mediated immunity	Specific for Cluster #2	[CD81, LAMP1, TP53BP1]	[BATF, C2, CD8A, CORO1A, GZMB, LAG3, MYO1G, PARP3, SH2D1A, TBX21, TFRC]
adaptive immune response based on somatic recombination of immune receptors built from immunoglobulin superfamily domains	Specific for Cluster #2	[ANXA1, CD81, LOXL3, TMEM98, TP53BP1]	[BATF, C2, CD8A, IL12RB1, MYO1G, PARP3, PRKCQ, TBX21, TFRC]
T cell activation	Specific for Cluster #2	[ANXA1, BMP4, BOLA-DQA2, BOLA-DQA5, CD81, CLEC4A, CTPS1, DOCK8, FGL1, GPAM, KITLG, LOXL3, TMEM98]	[BATF, CD24, CD8A, CDH26, CDK6, CORO1A, FKBP1B, HHLA2, IDO1, IFNG, IL12RB1, IRF1, LAG3, LAT, LAX1, PAG1, PKNOX1, PRKCQ, SIT1, TBX21, TFRC, TIGIT, TNFSF9, WNT10B]
regulation of leukocyte differentiation	Specific for Cluster #2	[ANXA1, BMP4, KITLG, LOXL3, PIAS3, SFRP1, TMEM178A, TNFRSF11B]	[CCL3, CDK6, IFNG, IRF1, LAG3, LTF, LYN, PLA2G3, TBX21, TMEM176A, TNFSF9, WNT10B]
natural killer cell mediated immunity	Specific for Cluster #2	[LAMP1]	[CORO1A, GZMB, LAG3, SH2D1A]
regulation of immunoglobulin production	Specific for Cluster #2	[TP53BP1]	[PARP3, TBX21, TFRC]
positive regulation of adaptive immune response	Specific for Cluster #2	[CD81, TP53BP1]	[IL12RB1, PRKCQ, TBX21, TFRC]
somatic recombination of immunoglobulin gene segments	Specific for Cluster #2	[TP53BP1]	[BATF, PARP3, TBX21, TFRC]
negative regulation of lymphocyte activation	Specific for Cluster #2	[ANXA1, BMP4, FGL1, LOXL3, SFRP1]	[IDO1, IRF1, LAG3, LAX1, LYN, PAG1, PARP3, TBX21, TIGIT]
B cell mediated immunity	Specific for Cluster #2	[CD81, TP53BP1]	[BATF, C2, PARP3, TBX21, TFRC]
T cell differentiation	Specific for Cluster #2	[ANXA1, BMP4, LOXL3, TMEM98]	[BATF, CD8A, CDK6, IFNG, IRF1, LAG3, PKNOX1, TBX21, TNFSF9, WNT10B]
regulation of lymphocyte differentiation	Specific for Cluster #2	[ANXA1, BMP4, LOXL3, SFRP1]	[IFNG, IRF1, LAG3, TBX21, TNFSF9, WNT10B]
regulation of T cell activation	Specific for Cluster #2	[ANXA1, BMP4, BOLA-DQA2, BOLA-DQA5, CD81, DOCK8, FGL1, GPAM, KITLG, LOXL3]	[CD24, CORO1A, HHLA2, IDO1, IFNG, IL12RB1, IRF1, LAG3, LAT, LAX1, PAG1, PRKCQ, SIT1, TBX21, TFRC, TIGIT, TNFSF9, WNT10B]
T-helper 17 type immune response	Specific for Cluster #2	[LOXL3]	[BATF, PRKCQ, TBX21]
B cell activation involved in immune response	Specific for Cluster #2	[TP53BP1]	[BATF, PARP3, PLCL2, ST3GAL1, TBX21, TFRC]
immunoglobulin production involved in immunoglobulin-mediated immune response	Specific for Cluster #2	[TP53BP1]	[BATF, PARP3, TBX21, TFRC]
positive regulation of adaptive immune response based on somatic recombination of immune receptors built from immunoglobulin superfamily domains	Specific for Cluster #2	[CD81, TP53BP1]	[IL12RB1, PRKCQ, TBX21, TFRC]
natural killer cell mediated cytotoxicity	Specific for Cluster #2	[LAMP1]	[CORO1A, GZMB, LAG3, SH2D1A]
negative regulation of T cell activation	Specific for Cluster #2	[ANXA1, BMP4, FGL1, LOXL3]	[IDO1, IRF1, LAG3, LAX1, PAG1, TBX21, TIGIT]
positive regulation of B cell activation	Specific for Cluster #2	[CD81, TP53BP1]	[IFNG, TBX21, TFRC]
somatic diversification of immunoglobulins involved in immune response	Specific for Cluster #2	[TP53BP1]	[BATF, PARP3, TBX21, TFRC]
regulation of B cell mediated immunity	Specific for Cluster #2	[TP53BP1]	[PARP3, TBX21, TFRC]
immunoglobulin mediated immune response	Specific for Cluster #2	[CD81, TP53BP1]	[BATF, C2, PARP3, TBX21, TFRC]
regulation of B cell proliferation	Specific for Cluster #2	[CD81, HMCN2]	[IFNG, LYN, TFRC]
regulatory T cell differentiation	Specific for Cluster #2	[]	[IFNG, IRF1, LAG3]
regulation of T cell differentiation	Specific for Cluster #2	[ANXA1, BMP4, LOXL3]	[IFNG, IRF1, LAG3, TBX21, TNFSF9, WNT10B]
positive regulation of T cell proliferation	Specific for Cluster #2	[ANXA1, CD81, GPAM, KITLG]	[CD24, CORO1A, HHLA2, IL12RB1, PRKCQ, TFRC, TNFSF9]
positive regulation of T cell differentiation	Specific for Cluster #2	[ANXA1]	[IFNG, TNFSF9, WNT10B]
somatic recombination of immunoglobulin genes involved in immune response	Specific for Cluster #2	[TP53BP1]	[BATF, PARP3, TBX21, TFRC]
regulation of immunoglobulin mediated immune response	Specific for Cluster #2	[TP53BP1]	[PARP3, TBX21, TFRC]
regulation of regulatory T cell differentiation	Specific for Cluster #2	[]	[IFNG, IRF1, LAG3]
regulation of isotype switching	Specific for Cluster #2	[TP53BP1]	[PARP3, TBX21, TFRC]
isotype switching	Specific for Cluster #2	[TP53BP1]	[BATF, PARP3, TBX21, TFRC]
cytosolic pattern recognition receptor signaling pathway	Specific for Cluster #1	[COLEC12, TLR7, TSPAN6]	[]
antigen processing and presentation of exogenous peptide antigen	Specific for Cluster #1	[BOLA-DQA2, BOLA-DQA5, CLEC4A]	[]
myeloid leukocyte cytokine production	Specific for Cluster #1	[TGFB2, TLR3, TLR7]	[]
regulation of cytokine production involved in immune response	Specific for Cluster #1	[CD81, TGFB2, TLR3, TLR7]	[FFAR3, TBX21]
macrophage cytokine production	Specific for Cluster #1	[TGFB2, TLR3, TLR7]	[]
regulation of macrophage cytokine production	Specific for Cluster #1	[TGFB2, TLR3, TLR7]	[]
granulocyte activation	Specific for Cluster #1	[ANXA1, ENPP3, PRAM1]	[CCL3]
regulation of leukocyte chemotaxis	Specific for Cluster #1	[C5AR1, C5AR2, CXCL17, MMP28, PGF]	[CCL3, LYN]
macrophage migration	Specific for Cluster #1	[C5AR1, CD81, CXCL17, MMP28]	[CCL3]
macrophage chemotaxis	Specific for Cluster #1	[C5AR1, CXCL17, MMP28]	[CCL3]
regulation of macrophage migration	Specific for Cluster #1	[C5AR1, CD81, CXCL17, MMP28]	[]
regulation of neutrophil migration	Specific for Cluster #1	[C5AR1, C5AR2, CD99L2]	[]
regulation of macrophage chemotaxis	Specific for Cluster #1	[C5AR1, CXCL17, MMP28]	[]
regulation of granulocyte chemotaxis	Specific for Cluster #1	[C5AR1, C5AR2, CXCL17]	[]
regulation of cytokine production involved in immune response	Specific for Cluster #1	[CD81, TGFB2, TLR3, TLR7]	[FFAR3, TBX21]
negative regulation of osteoclast differentiation	Specific for Cluster #1	[PIAS3, SFRP1, TMEM178A, TNFRSF11B]	[CCL3, LTF]
positive regulation of leukocyte migration	Specific for Cluster #1	[C5AR1, CD99L2, CXCL17, DOCK8, ITGB3, KITLG, LYVE1, PGF]	[CCL24, CCL3, CORO1A]
regulation of leukocyte chemotaxis	Specific for Cluster #1	[C5AR1, C5AR2, CXCL17, MMP28, PGF]	[CCL3, LYN]
macrophage migration	Specific for Cluster #1	[C5AR1, CD81, CXCL17, MMP28]	[CCL3]
macrophage chemotaxis	Specific for Cluster #1	[C5AR1, CXCL17, MMP28]	[CCL3]
positive regulation of mononuclear cell migration	Specific for Cluster #1	[CD99L2, CXCL17, DOCK8, ITGB3]	[CCL3, CORO1A]
regulation of neutrophil migration	Specific for Cluster #1	[C5AR1, C5AR2, CD99L2]	[]
regulation of granulocyte chemotaxis	Specific for Cluster #1	[C5AR1, C5AR2, CXCL17]	[]
regulation of T cell migration	Specific for Cluster #1	[CD99L2, DOCK8, ITGB3]	[CORO1A]
positive regulation of T cell migration	Specific for Cluster #1	[CD99L2, DOCK8, ITGB3]	[CORO1A]
negative regulation of immune effector process	Specific for Cluster #1	[ANXA1, CX3CR1, ENPP3, LOXL3, TGFB2]	[PARP3, TBX21]
regulation of cytokine production involved in immune response	Specific for Cluster #1	[CD81, TGFB2, TLR3, TLR7]	[FFAR3, TBX21]
macrophage activation	None Specific Cluster	[ADGRF5, C5AR1, CX3CR1, PTI, SNCA]	[IFNG, LDLR, MFHAS1, PLA2G3]
microglial cell activation	None Specific Cluster	[C5AR1, CX3CR1, SNCA]	[IFNG, LDLR]
regulation of macrophage activation	None Specific Cluster	[ADGRF5, PTI, SNCA]	[LDLR, MFHAS1]
positive regulation of immune effector process	None Specific Cluster	[ANXA1, CD81, ENPP3, LAMP1, S100B, TLR3, TLR7, TP53BP1]	[FFAR3, IFNG, LAG3, LYN, PLA2G3, SH2D1A, TBX21, TFRC]
positive regulation of immune effector process	None Specific Cluster	[ANXA1, CD81, ENPP3, LAMP1, S100B, TLR3, TLR7, TP53BP1]	[FFAR3, IFNG, LAG3, LYN, PLA2G3, SH2D1A, TBX21, TFRC]
positive regulation of production of molecular mediator of immune response	None Specific Cluster	[CD81, TLR3, TLR7, TP53BP1]	[FFAR3, TBX21, TFRC]
positive regulation of cytokine production involved in immune response	None Specific Cluster	[CD81, TLR3, TLR7]	[FFAR3, TBX21]
leukocyte activation involved in immune response	None Specific Cluster	[ANXA1, CD81, CX3CR1, ENPP3, LAMP1, LOXL3, PRAM1, TMEM98, TP53BP1]	[BATF, CCL3, CHGA, CORO1A, IFNG, LYN, PARP3, PLA2G3, PLCL2, ST3GAL1, TBX21, TFRC]
leukocyte activation involved in immune response	None Specific Cluster	[ANXA1, CD81, CX3CR1, ENPP3, LAMP1, LOXL3, PRAM1, TMEM98, TP53BP1]	[BATF, CCL3, CHGA, CORO1A, IFNG, LYN, PARP3, PLA2G3, PLCL2, ST3GAL1, TBX21, TFRC]
positive regulation of immune effector process	None Specific Cluster	[ANXA1, CD81, ENPP3, LAMP1, S100B, TLR3, TLR7, TP53BP1]	[FFAR3, IFNG, LAG3, LYN, PLA2G3, SH2D1A, TBX21, TFRC]
B cell activation	None Specific Cluster	[CD81, CTPS1, FLT3, HMCN2, LAT2, SFRP1, TP53BP1]	[BATF, IFNG, LAX1, LYN, PARP3, PLCL2, ST3GAL1, TBX21, TFRC]
lymphocyte activation involved in immune response	None Specific Cluster	[ANXA1, CD81, LAMP1, LOXL3, TMEM98, TP53BP1]	[BATF, CORO1A, IFNG, PARP3, PLCL2, ST3GAL1, TBX21, TFRC]
T cell activation involved in immune response	None Specific Cluster	[ANXA1, CD81, LOXL3, TMEM98]	[BATF, IFNG, TBX21]
regulation of mononuclear cell migration	None Specific Cluster	[C5AR1, CD99L2, CXCL17, DOCK8, ITGB3]	[CCL3, CORO1A, LYN]
granulocyte chemotaxis	None Specific Cluster	[ANXA1, C5AR1, C5AR2, CCL14, CXCL17, SCG2]	[CCL24, CCL26, CCL3, CCL4]
leukocyte activation involved in immune response	None Specific Cluster	[ANXA1, CD81, CX3CR1, ENPP3, LAMP1, LOXL3, PRAM1, TMEM98, TP53BP1]	[BATF, CCL3, CHGA, CORO1A, IFNG, LYN, PARP3, PLA2G3, PLCL2, ST3GAL1, TBX21, TFRC]
positive regulation of immune effector process	None Specific Cluster	[ANXA1, CD81, ENPP3, LAMP1, S100B, TLR3, TLR7, TP53BP1]	[FFAR3, IFNG, LAG3, LYN, PLA2G3, SH2D1A, TBX21, TFRC]
positive regulation of production of molecular mediator of immune response	None Specific Cluster	[CD81, TLR3, TLR7, TP53BP1]	[FFAR3, TBX21, TFRC]
positive regulation of cytokine production involved in immune response	None Specific Cluster	[CD81, TLR3, TLR7]	[FFAR3, TBX21]
regulation of B cell activation	None Specific Cluster	[CD81, HMCN2, SFRP1, TP53BP1]	[IFNG, LYN, PARP3, TBX21, TFRC]
positive regulation of lymphocyte mediated immunity	None Specific Cluster	[CD81, LAMP1, TP53BP1]	[LAG3, SH2D1A, TBX21, TFRC]
B cell activation	None Specific Cluster	[CD81, CTPS1, FLT3, HMCN2, LAT2, SFRP1, TP53BP1]	[BATF, IFNG, LAX1, LYN, PARP3, PLCL2, ST3GAL1, TBX21, TFRC]
B cell proliferation	None Specific Cluster	[CD81, CTPS1, HMCN2]	[IFNG, LYN, PLCL2, TFRC]
regulation of B cell activation	None Specific Cluster	[CD81, HMCN2, SFRP1, TP53BP1]	[IFNG, LYN, PARP3, TBX21, TFRC]
B cell receptor signaling pathway	None Specific Cluster	[CD81, HMCN2, LAT2]	[LYN, PLCL2]
negative regulation of leukocyte activation	None Specific Cluster	[ADGRF5, ANXA1, BMP4, ENPP3, FGL1, FN1, LOXL3, PTI, SFRP1]	[IDO1, IRF1, LAG3, LAX1, LDLR, LYN, PAG1, PARP3, TBX21, TIGIT]
negative regulation of hemopoiesis	None Specific Cluster	[ANXA1, BMP4, LOXL3, PIAS3, SFRP1, TMEM178A, TNFRSF11B]	[CCL3, CDK6, IRF1, LAG3, LTF, LYN, TBX21, TMEM176A]
regulation of myeloid cell differentiation	None Specific Cluster	[KITLG, PIAS3, RARG, SFRP1, TMEM178A, TNFRSF11B]	[CCL3, CDK6, HIF1A, IFNG, LTF, LYN, PLA2G3, SCIN]
negative regulation of leukocyte differentiation	None Specific Cluster	[ANXA1, BMP4, LOXL3, PIAS3, SFRP1, TMEM178A, TNFRSF11B]	[CCL3, CDK6, IRF1, LAG3, LTF, LYN, TBX21, TMEM176A]
regulation of myeloid leukocyte differentiation	None Specific Cluster	[KITLG, PIAS3, SFRP1, TMEM178A, TNFRSF11B]	[CCL3, CDK6, IFNG, LTF, LYN, PLA2G3]
negative regulation of myeloid cell differentiation	None Specific Cluster	[PIAS3, SFRP1, TMEM178A, TNFRSF11B]	[CCL3, CDK6, LTF, LYN]
negative regulation of myeloid leukocyte differentiation	None Specific Cluster	[PIAS3, SFRP1, TMEM178A, TNFRSF11B]	[CCL3, CDK6, LTF, LYN]
negative regulation of lymphocyte differentiation	None Specific Cluster	[ANXA1, BMP4, LOXL3, SFRP1]	[IRF1, LAG3, TBX21]
regulation of osteoclast differentiation	None Specific Cluster	[PIAS3, SFRP1, TMEM178A, TNFRSF11B]	[CCL3, IFNG, LTF]
negative regulation of T cell differentiation	None Specific Cluster	[ANXA1, BMP4, LOXL3]	[IRF1, LAG3, TBX21]
positive regulation of leukocyte activation	None Specific Cluster	[ANXA1, BOLA-DQA2, BOLA-DQA5, CD81, DOCK8, GPAM, KITLG, LAMP1, TP53BP1]	[CD24, CORO1A, HHLA2, IFNG, IL12RB1, PLA2G3, PRKCQ, TBX21, TFRC, TNFSF9, WNT10B]
positive regulation of lymphocyte activation	None Specific Cluster	[ANXA1, BOLA-DQA2, BOLA-DQA5, CD81, DOCK8, GPAM, KITLG, LAMP1, TP53BP1]	[CD24, CORO1A, HHLA2, IFNG, IL12RB1, PRKCQ, TBX21, TFRC, TNFSF9, WNT10B]
B cell proliferation	None Specific Cluster	[CD81, CTPS1, HMCN2]	[IFNG, LYN, PLCL2, TFRC]
positive regulation of T cell activation	None Specific Cluster	[ANXA1, BOLA-DQA2, BOLA-DQA5, CD81, DOCK8, GPAM, KITLG]	[CD24, CORO1A, HHLA2, IFNG, IL12RB1, PRKCQ, TFRC, TNFSF9, WNT10B]
regulation of mononuclear cell migration	None Specific Cluster	[C5AR1, CD99L2, CXCL17, DOCK8, ITGB3]	[CCL3, CORO1A, LYN]
granulocyte migration	None Specific Cluster	[ANXA1, C5AR1, C5AR2, CCL14, CD99L2, CXCL17, SCG2]	[CCL24, CCL26, CCL3, CCL4, WDR1]
granulocyte chemotaxis	None Specific Cluster	[ANXA1, C5AR1, C5AR2, CCL14, CXCL17, SCG2]	[CCL24, CCL26, CCL3, CCL4]
T cell migration	None Specific Cluster	[CD99L2, DOCK8, ITGB3]	[CCL26, CCL3, CORO1A, MYO1G]
neutrophil migration	None Specific Cluster	[C5AR1, C5AR2, CCL14, CD99L2]	[CCL24, CCL26, CCL3, CCL4, WDR1]
regulation of lymphocyte migration	None Specific Cluster	[CD99L2, DOCK8, ITGB3]	[CCL3, CORO1A]
neutrophil chemotaxis	None Specific Cluster	[C5AR1, C5AR2, CCL14]	[CCL24, CCL26, CCL3, CCL4]
positive regulation of lymphocyte migration	None Specific Cluster	[CD99L2, DOCK8, ITGB3]	[CCL3, CORO1A]
leukocyte activation involved in immune response	None Specific Cluster	[ANXA1, CD81, CX3CR1, ENPP3, LAMP1, LOXL3, PRAM1, TMEM98, TP53BP1]	[BATF, CCL3, CHGA, CORO1A, IFNG, LYN, PARP3, PLA2G3, PLCL2, ST3GAL1, TBX21, TFRC]
negative regulation of leukocyte activation	None Specific Cluster	[ADGRF5, ANXA1, BMP4, ENPP3, FGL1, FN1, LOXL3, PTI, SFRP1]	[IDO1, IRF1, LAG3, LAX1, LDLR, LYN, PAG1, PARP3, TBX21, TIGIT]
positive regulation of leukocyte activation	None Specific Cluster	[ANXA1, BOLA-DQA2, BOLA-DQA5, CD81, DOCK8, GPAM, KITLG, LAMP1, TP53BP1]	[CD24, CORO1A, HHLA2, IFNG, IL12RB1, PLA2G3, PRKCQ, TBX21, TFRC, TNFSF9, WNT10B]
positive regulation of immune effector process	None Specific Cluster	[ANXA1, CD81, ENPP3, LAMP1, S100B, TLR3, TLR7, TP53BP1]	[FFAR3, IFNG, LAG3, LYN, PLA2G3, SH2D1A, TBX21, TFRC]
negative regulation of hemopoiesis	None Specific Cluster	[ANXA1, BMP4, LOXL3, PIAS3, SFRP1, TMEM178A, TNFRSF11B]	[CCL3, CDK6, IRF1, LAG3, LTF, LYN, TBX21, TMEM176A]
positive regulation of production of molecular mediator of immune response	None Specific Cluster	[CD81, TLR3, TLR7, TP53BP1]	[FFAR3, TBX21, TFRC]
B cell activation	None Specific Cluster	[CD81, CTPS1, FLT3, HMCN2, LAT2, SFRP1, TP53BP1]	[BATF, IFNG, LAX1, LYN, PARP3, PLCL2, ST3GAL1, TBX21, TFRC]
lymphocyte activation involved in immune response	None Specific Cluster	[ANXA1, CD81, LAMP1, LOXL3, TMEM98, TP53BP1]	[BATF, CORO1A, IFNG, PARP3, PLCL2, ST3GAL1, TBX21, TFRC]
positive regulation of lymphocyte activation	None Specific Cluster	[ANXA1, BOLA-DQA2, BOLA-DQA5, CD81, DOCK8, GPAM, KITLG, LAMP1, TP53BP1]	[CD24, CORO1A, HHLA2, IFNG, IL12RB1, PRKCQ, TBX21, TFRC, TNFSF9, WNT10B]
negative regulation of leukocyte differentiation	None Specific Cluster	[ANXA1, BMP4, LOXL3, PIAS3, SFRP1, TMEM178A, TNFRSF11B]	[CCL3, CDK6, IRF1, LAG3, LTF, LYN, TBX21, TMEM176A]
positive regulation of cytokine production involved in immune response	None Specific Cluster	[CD81, TLR3, TLR7]	[FFAR3, TBX21]
B cell proliferation	None Specific Cluster	[CD81, CTPS1, HMCN2]	[IFNG, LYN, PLCL2, TFRC]
alpha-beta T cell activation	None Specific Cluster	[ANXA1, CD81, CLEC4A, LOXL3, TMEM98]	[BATF, CDH26, IFNG, IRF1, PRKCQ, TBX21]
regulation of B cell activation	None Specific Cluster	[CD81, HMCN2, SFRP1, TP53BP1]	[IFNG, LYN, PARP3, TBX21, TFRC]
T cell activation involved in immune response	None Specific Cluster	[ANXA1, CD81, LOXL3, TMEM98]	[BATF, IFNG, TBX21]
positive regulation of lymphocyte mediated immunity	None Specific Cluster	[CD81, LAMP1, TP53BP1]	[LAG3, SH2D1A, TBX21, TFRC]
negative regulation of lymphocyte differentiation	None Specific Cluster	[ANXA1, BMP4, LOXL3, SFRP1]	[IRF1, LAG3, TBX21]
CD4-positive, alpha-beta T cell activation	None Specific Cluster	[ANXA1, CD81, LOXL3, TMEM98]	[BATF, CDH26, IFNG, PRKCQ, TBX21]
alpha-beta T cell differentiation	None Specific Cluster	[ANXA1, LOXL3, TMEM98]	[BATF, IFNG, IRF1, TBX21]
regulation of alpha-beta T cell activation	None Specific Cluster	[ANXA1, CD81, LOXL3]	[IFNG, IRF1, PRKCQ, TBX21]
alpha-beta T cell activation involved in immune response	None Specific Cluster	[ANXA1, LOXL3, TMEM98]	[BATF, IFNG, TBX21]
T cell differentiation involved in immune response	None Specific Cluster	[ANXA1, LOXL3, TMEM98]	[BATF, IFNG, TBX21]
negative regulation of T cell differentiation	None Specific Cluster	[ANXA1, BMP4, LOXL3]	[IRF1, LAG3, TBX21]
CD4-positive, alpha-beta T cell differentiation	None Specific Cluster	[ANXA1, LOXL3, TMEM98]	[BATF, IFNG, TBX21]
regulation of CD4-positive, alpha-beta T cell activation	None Specific Cluster	[ANXA1, CD81, LOXL3]	[IFNG, PRKCQ, TBX21]
alpha-beta T cell differentiation involved in immune response	None Specific Cluster	[ANXA1, LOXL3, TMEM98]	[BATF, IFNG, TBX21]
B cell receptor signaling pathway	None Specific Cluster	[CD81, HMCN2, LAT2]	[LYN, PLCL2]
CD4-positive, alpha-beta T cell differentiation involved in immune response	None Specific Cluster	[ANXA1, LOXL3, TMEM98]	[BATF, IFNG, TBX21]
T-helper cell differentiation	None Specific Cluster	[ANXA1, LOXL3, TMEM98]	[BATF, TBX21]
